# Supplementary material for: Validation and psychometric properties of the Brazilian-Portuguese dispositional flow scale 2 (DFS-BR)
Source: PLoS One. 2021 Jul 13;16(7):e0253044. doi: 10.1371/journal.pone.0253044 (PMC8277065; doi:10.1371/journal.pone.0253044)
Supplement: S1 Dataset — Dataset with the responses gathered to validate the DFS-BR. (CSV) [file pone.0253044.s003.csv]

	ID	gender	civil status	ethnic	socioeconomic status	sexual orientation	activity	Q1	Q2	Q3	Q4	Q5	Q6	Q7	Q8	Q9	Q10	Q11	Q12	Q13	Q14	Q15	Q16	Q17	Q18	Q19	Q20	Q21	Q22	Q23	Q24	Q25	Q26	Q27	Q28	Q29	Q30	Q31	Q32	Q33	Q34	Q35	Q36
1	P001	Feminino	União estável	Pardo	Classe média	Heterossexual	Atividades de Segurança da Informação (Eventos CTF)	1	1	1	1	1	1	1	1	1	1	1	1	1	1	1	1	1	1	1	1	1	1	1	1	1	1	1	1	1	1	1	1	1	1	1	1
2	P002	Feminino	Casado(a)	Branco	Classe média alta	Heterossexual	reuniao de trabalho	4	3	3	4	4	3	4	4	4	2	4	4	4	3	3	3	4	2	3	3	3	4	4	3	4	3	4	3	3	3	3	3	3	3	4	3
3	P003	Feminino	Solteiro(a)	Branco	Classe média alta	Heterossexual	Quaisquer atividade relacionadas ao Vetor Velocidade e Vetor Aceleração	5	4	2	4	4	2	4	4	2	4	4	2	3	4	4	3	4	2	2	4	4	2	4	4	4	3	4	3	3	5	4	3	4	4	2	3
4	P004	Masculino	União estável	Pardo	Classe média baixa	Heterossexual	Atividades de Segurança da Informação (Eventos CTF)	3	3	3	3	3	3	3	3	3	3	3	3	3	3	3	3	3	3	3	3	3	3	3	3	3	3	3	3	3	3	3	3	3	3	3	3
5	P005	Feminino	Solteiro(a)	Branco	Classe baixa	Prefiro não declarar	Quaisquer atividade relacionadas ao Vetor Velocidade e Vetor Aceleração	4	3	4	3	2	4	3	2	3	3	4	3	3	4	2	3	2	2	3	3	3	3	2	3	4	3	2	1	5	4	2	4	3	2	3	4
6	P006	Masculino	União estável	Branco	Classe média	Heterossexual	Jogo de Padel	5	4	4	5	3	4	4	3	4	5	4	4	5	5	4	4	4	4	4	5	5	5	5	5	4	5	4	2	3	5	5	5	5	2	3	5
7	P007	Masculino	Casado(a)	Branco	Classe média	Heterossexual	Atividade em grupo	4	4	3	4	5	2	4	2	3	4	4	3	2	4	4	4	4	2	3	4	3	2	4	3	4	4	4	2	3	4	5	4	4	2	4	3
8	P008	Masculino	Solteiro(a)	Pardo	Classe baixa	Heterossexual	Atividades de Segurança da Informação (Eventos CTF)	5	5	5	5	5	5	5	5	5	5	5	5	5	5	5	5	5	5	5	5	5	5	5	5	5	5	5	5	5	5	5	5	5	5	5	5
9	P009	Feminino	Divorciado(a)	Branco	Classe média alta	Heterossexual	atividade física	3	2	1	4	4	3	4	3	5	3	3	3	2	4	4	3	4	3	4	3	2	2	5	4	4	3	4	3	1	3	4	2	4	3	5	2
10	P010	Masculino	Solteiro(a)	Branco	Classe média	Heterossexual	Atividades de Segurança da Informação (Eventos CTF)	3	4	3	5	3	3	4	5	3	4	3	3	2	4	3	3	3	2	3	3	2	3	3	3	4	3	4	2	2	4	3	3	4	2	3	4
11	P011	Masculino	Solteiro(a)	Pardo	Classe média baixa	Heterossexual	Quaisquer atividade relacionadas ao Vetor Velocidade e Vetor Aceleração	4	4	5	5	4	3	4	4	4	2	4	4	3	5	3	1	3	4	5	4	3	4	3	5	4	5	3	3	4	5	5	2	4	3	4	3
12	P012	Feminino	Solteiro(a)	Branco	Classe média	Heterossexual	Trabalho	3	3	3	2	3	3	2	1	4	3	2	2	3	1	1	3	3	2	4	3	2	2	1	1	1	2	3	1	1	3	4	4	4	2	5	2
13	P013	Masculino	Casado(a)	Pardo	Classe média	Heterossexual	Treino de artes marciais	4	3	4	5	3	3	3	2	4	5	3	4	3	4	3	4	3	3	2	4	3	3	4	4	4	4	3	2	3	5	3	3	4	2	4	5
14	P014	Masculino	Casado(a)	Branco	Classe média	Heterossexual	Atividades de Segurança da Informação (Eventos CTF)	3	3	3	3	3	3	3	3	3	3	3	3	3	3	3	3	3	3	3	3	3	3	3	3	3	3	3	3	3	3	3	3	3	3	3	3
15	P015	Feminino	Solteiro(a)	Branco	Classe média	Heterossexual	Quaisquer atividade relacionadas ao Vetor Velocidade e Vetor Aceleração	5	5	5	4	5	4	4	3	2	5	5	3	3	5	5	3	5	3	1	5	4	2	4	5	5	5	5	5	1	5	5	4	5	4	2	5
16	P016	Masculino	Solteiro(a)	Branco	Classe média	Heterossexual	Atividades de Segurança da Informação (Eventos CTF)	3	3	2	2	3	2	3	4	3	4	2	2	2	4	2	2	2	4	3	4	2	2	2	3	3	3	4	4	2	3	2	3	3	4	3	4
17	P017	Masculino	Solteiro(a)	Pardo	Classe média baixa	Heterossexual	Atividades de Segurança da Informação (Eventos CTF)	3	3	2	3	3	3	3	4	4	4	2	2	2	3	3	3	3	3	4	4	2	2	3	3	3	3	3	4	4	4	3	4	3	4	4	4
18	P018	Masculino	Solteiro(a)	Pardo	Classe média	Homossexual	dar aula	5	4	4	4	4	3	3	3	4	4	4	4	4	5	4	3	3	3	4	4	5	4	4	5	5	4	4	4	4	5	3	3	3	3	4	4
19	P019	Feminino	Casado(a)	Branco	Classe média	Heterossexual	Produção de trabalhos acadêmicos - como os propostos nas disciplinas desta Especialização	3	3	3	3	3	4	3	2	5	4	3	2	3	3	3	4	3	2	5	3	3	3	3	3	3	4	3	2	5	4	3	4	3	2	5	4
20	P020	Outro	Solteiro(a)	Pardo	Classe média baixa	Heterossexual	Desenhar	4	4	5	4	5	4	5	1	5	5	3	3	5	5	5	5	5	3	5	5	3	3	3	4	4	5	5	2	5	5	5	5	4	1	5	5
21	P021	Masculino	Solteiro(a)	Branco	Classe média baixa	Heterossexual	Atividades de Segurança da Informação (Eventos CTF)	3	3	3	4	3	3	3	3	4	4	4	3	3	5	3	3	3	2	3	4	3	2	4	5	3	3	3	2	3	4	2	3	3	2	3	4
22	P022	Masculino	Solteiro(a)	Branco	Classe média	Heterossexual	Atividades de Segurança da Informação (Eventos CTF)	3	3	3	2	5	4	5	1	4	5	2	3	3	3	5	3	4	4	4	5	2	3	2	2	5	3	4	1	4	5	5	3	4	1	4	5
23	P023	Masculino	Solteiro(a)	Branco	Classe média alta	Heterossexual	Quaisquer atividade relacionadas ao Vetor Velocidade e Vetor Aceleração	5	4	3	5	5	4	5	4	2	4	4	3	3	5	5	5	4	1	3	4	4	4	4	5	4	4	4	3	1	4	5	5	4	4	3	4
24	P024	Feminino	Solteiro(a)	Branco	Classe média	Prefiro não declarar	Assistir	5	3	5	5	4	4	4	3	5	5	5	5	4	5	4	4	4	2	3	5	4	4	5	5	5	5	5	5	3	3	4	4	4	2	5	5
25	P025	Masculino	Solteiro(a)	Não me identifico	Classe média baixa	Heterossexual	Quaisquer atividade relacionadas ao Vetor Velocidade e Vetor Aceleração	3	4	4	5	5	2	2	5	4	4	4	4	3	5	4	2	4	4	3	4	3	4	3	3	4	4	4	3	4	4	4	4	4	2	4	4
26	P026	Feminino	Solteiro(a)	Pardo	Classe média baixa	Homossexual	Atividade	4	4	3	3	4	4	4	4	4	4	5	2	4	5	4	4	4	4	4	5	3	3	3	5	4	4	5	4	4	5	3	4	4	4	4	4
27	P027	Masculino	Casado(a)	Branco	Classe média	Heterossexual	Atividades de Segurança da Informação (Eventos CTF)	3	4	4	4	4	4	4	3	4	5	4	3	3	5	4	4	4	3	4	5	3	3	4	4	3	4	4	3	4	5	3	4	4	3	4	4
28	P028	Feminino	Solteiro(a)	Branco	Classe média	Bissexual	Quiz de literatura	3	2	1	4	2	4	5	4	4	2	2	2	1	4	2	1	3	2	1	2	2	1	4	4	2	2	3	2	4	2	3	2	4	4	5	1
29	P029	Feminino	Casado(a)	Branco	Classe média alta	Heterossexual	cursos de atualização / aperfeiçoamento	5	4	4	5	4	4	4	3	5	5	4	4	4	5	4	5	5	4	5	5	3	4	5	5	5	4	5	3	5	5	3	4	5	3	5	5
30	P030	Masculino	Solteiro(a)	Branco	Classe média	Heterossexual	Quaisquer atividade relacionadas ao Vetor Velocidade e Vetor Aceleração	4	4	3	3	3	2	4	2	2	4	4	3	3	4	3	2	4	2	3	4	3	3	3	4	4	3	4	2	1	4	3	2	4	2	3	4
31	P031	Masculino	Solteiro(a)	Branco	Classe média alta	Homossexual	Aula	4	4	4	4	4	4	4	2	4	4	3	4	4	4	4	4	4	4	4	4	3	4	4	3	4	4	4	4	4	3	3	5	4	3	4	3
32	P032	Masculino	Solteiro(a)	Branco	Classe média	Heterossexual	Atividades de Segurança da Informação (Eventos CTF)	5	4	3	4	3	1	5	4	3	5	4	3	3	4	4	5	5	4	3	3	4	3	4	3	3	5	4	4	4	3	3	5	4	3	3	4
33	P033	Masculino	Solteiro(a)	Branco	Classe média baixa	Heterossexual	Atividades de Segurança da Informação (Eventos CTF)	4	3	2	3	2	2	2	4	4	5	3	2	4	5	2	3	3	2	4	4	2	2	2	2	2	4	2	2	2	3	3	4	2	3	4	4
34	P034	Feminino	Solteiro(a)	Pardo	Classe média baixa	Heterossexual	Quaisquer atividade relacionadas ao Vetor Velocidade e Vetor Aceleração	2	2	1	3	2	1	2	2	4	3	3	1	1	3	3	2	2	1	4	2	2	1	3	2	3	2	2	5	3	2	4	2	2	5	4	3
35	P035	Masculino	Solteiro(a)	Pardo	Classe média	Heterossexual	Quaisquer atividade relacionadas ao Vetor Velocidade e Vetor Aceleração	2	3	3	2	3	5	5	5	3	2	3	4	4	5	2	5	3	1	2	3	2	2	2	4	3	5	5	5	2	2	2	5	4	5	2	2
36	P036	Feminino	Solteiro(a)	Pardo	Classe média	Heterossexual	Uma entrevista	4	4	4	4	4	4	4	3	4	2	4	2	2	4	4	4	4	2	4	3	4	2	4	4	4	4	4	2	4	3	4	4	4	3	4	3
37	P038	Masculino	Solteiro(a)	Negro	Classe baixa	Heterossexual	Atividades de Segurança da Informação (Eventos CTF)	3	5	3	1	3	2	1	3	4	1	2	2	4	4	3	3	1	4	3	5	5	1	3	3	2	2	5	1	5	4	1	5	4	1	2	2
38	P039	Masculino	Casado(a)	Branco	Classe média	Heterossexual	Trabalho	4	5	5	3	4	5	4	2	3	2	3	2	2	3	4	5	5	2	4	4	3	2	4	3	4	4	5	2	4	5	4	4	4	3	5	5
39	P040	Masculino	União estável	Pardo	Classe média alta	Heterossexual	Evento	2	4	3	4	4	4	4	4	3	4	4	4	2	5	4	4	4	4	3	4	4	4	4	4	5	4	5	4	2	3	4	4	5	4	4	4
40	P041	Feminino	Solteiro(a)	Não me identifico	Classe média	Heterossexual	Quaisquer atividade relacionadas ao Vetor Velocidade e Vetor Aceleração	3	3	1	2	3	1	2	1	4	1	3	3	1	2	3	1	2	1	1	1	3	1	2	1	3	1	2	1	1	1	2	1	2	1	4	1
41	P042	Masculino	Solteiro(a)	Branco	Classe média	Heterossexual	Projeto	4	4	2	4	4	3	3	3	4	4	3	2	2	4	4	4	4	2	4	4	3	2	4	4	4	4	4	3	3	4	4	4	4	3	4	4
42	P043	Masculino	Solteiro(a)	Branco	Classe média baixa	Heterossexual	Atividades de Segurança da Informação (Eventos CTF)	3	4	2	3	3	3	2	5	1	3	3	3	3	5	3	3	3	3	3	3	3	3	3	3	3	3	3	3	3	3	3	3	3	3	3	4
43	P044	Masculino	Solteiro(a)	Pardo	Classe baixa	Heterossexual	Atividades de Segurança da Informação (Eventos CTF)	5	2	2	3	3	5	5	5	2	3	3	5	5	5	5	5	5	5	5	5	5	5	4	5	5	5	5	5	5	5	4	3	5	5	3	4
44	P045	Masculino	Solteiro(a)	Branco	Classe baixa	Heterossexual	Atividades de Segurança da Informação (Eventos CTF)	3	3	3	2	3	2	3	5	3	4	3	3	2	3	2	4	3	4	3	4	3	2	3	3	3	4	3	4	3	4	3	4	3	5	3	4
45	P046	Feminino	Divorciado(a)	Branco	Classe média	Heterossexual	Reuniões de trabalho	5	5	4	4	4	4	5	5	3	4	4	4	4	5	4	4	5	3	3	4	4	3	4	3	4	4	4	4	3	4	4	4	5	5	4	4
46	P047	Masculino	União estável	Branco	Classe média baixa	Homossexual	Trabalho	3	3	2	4	3	2	4	3	3	1	4	3	3	4	3	2	4	3	3	2	2	3	4	2	4	2	4	3	3	2	3	2	4	2	3	3
47	P048	Feminino	Casado(a)	Branco	Classe média	Heterossexual	Trabalho	5	4	2	4	3	3	3	4	3	5	4	2	4	4	4	4	4	3	3	3	3	3	4	5	5	4	4	4	5	4	3	4	3	5	2	4
48	P049	Masculino	Casado(a)	Branco	Classe média	Heterossexual	Trabalho	5	4	5	4	4	4	4	3	4	5	4	4	4	4	4	4	4	3	4	5	4	4	4	4	4	4	4	3	4	5	4	4	4	3	4	4
49	P050	Masculino	Solteiro(a)	Branco	Classe média	Homossexual	Trabalho	3	4	3	4	4	2	2	3	4	1	4	3	4	2	3	3	2	2	2	2	3	2	4	3	2	2	2	4	3	4	3	2	3	3	4	3
50	P051	Masculino	Solteiro(a)	Branco	Classe média baixa	Heterossexual	Atividades de Segurança da Informação (Eventos CTF)	3	3	5	4	4	2	4	3	3	4	3	3	3	4	4	3	4	4	4	4	3	3	4	4	5	5	4	3	4	5	3	4	5	3	4	5
51	P052	Masculino	Solteiro(a)	Branco	Classe média alta	Heterossexual	Quaisquer atividade relacionadas ao Vetor Velocidade e Vetor Aceleração	4	5	5	5	3	2	2	2	4	3	4	2	1	5	4	3	3	4	3	4	4	1	5	5	4	4	3	3	2	4	3	4	3	2	4	4
52	P053	Masculino	União estável	Branco	Classe média baixa	Heterossexual	Avance	4	4	4	4	3	3	3	4	4	4	3	2	3	4	4	4	4	3	4	4	4	3	4	4	4	4	4	3	4	4	3	4	4	5	4	4
53	P054	Feminino	Solteiro(a)	Pardo	Classe média baixa	Heterossexual	atividades	4	3	3	4	3	2	3	3	3	4	3	2	2	4	3	3	3	2	3	4	3	3	3	4	4	3	3	4	2	3	5	3	4	5	3	3
54	P055	Masculino	Solteiro(a)	Pardo	Classe média	Homossexual	Quaisquer atividade relacionadas ao Vetor Velocidade e Vetor Aceleração	4	4	3	3	3	2	3	2	4	3	4	4	5	4	3	3	3	1	2	2	3	3	3	3	4	2	3	2	3	2	4	3	3	4	5	3
55	P056	Feminino	Solteiro(a)	Branco	Classe média	Heterossexual	Quaisquer atividade relacionadas ao Vetor Velocidade e Vetor Aceleração	4	3	4	3	3	2	3	2	3	4	3	3	2	4	4	3	2	1	4	4	3	3	2	3	4	4	3	2	3	5	3	2	3	2	4	5
56	P057	Masculino	Solteiro(a)	Branco	Classe média baixa	Heterossexual	Quaisquer atividade relacionadas ao Vetor Velocidade e Vetor Aceleração	4	4	4	4	3	2	4	3	3	4	4	3	3	5	3	2	3	3	3	3	3	3	4	5	4	4	4	4	3	4	3	4	3	3	4	3
57	P059	Masculino	Solteiro(a)	Amarelo	Classe média	Heterossexual	Dar uma palestra	5	5	5	4	4	4	4	1	3	5	5	3	5	5	5	4	4	4	4	4	5	5	5	5	5	5	5	2	2	5	5	4	4	2	3	5
58	P060	Feminino	Casado(a)	Branco	Classe média	Heterossexual	evento de festa familiar	1	4	5	5	5	5	5	5	5	4	4	4	2	5	5	4	5	4	5	4	5	4	5	5	5	4	4	5	4	5	5	4	5	5	5	5
59	P061	Masculino	Casado(a)	Branco	Classe média	Heterossexual	Atividades de Segurança da Informação (Eventos CTF)	3	2	3	2	2	5	5	5	5	5	3	3	3	5	4	5	5	5	5	5	2	2	3	5	4	5	5	5	5	5	3	4	4	5	5	5
60	P062	Feminino	Solteiro(a)	Branco	Classe média	Heterossexual	Jogo on-line	3	3	3	3	2	2	3	5	4	3	3	3	2	3	2	4	3	4	4	3	2	2	3	3	3	4	3	4	3	3	2	4	3	5	4	4
61	P063	Masculino	Casado(a)	Branco	Classe média baixa	Heterossexual	Congresso	5	5	3	5	5	3	4	5	3	5	3	3	3	5	5	4	4	2	3	4	3	3	5	5	3	5	4	3	3	4	5	4	4	4	3	5
62	P064	Feminino	Solteiro(a)	Branco	Classe média baixa	Heterossexual	Quaisquer atividade relacionadas ao Vetor Velocidade e Vetor Aceleração	4	4	3	4	4	3	3	2	4	4	4	3	3	4	4	3	3	2	4	4	3	3	4	4	4	4	3	4	3	4	4	4	3	2	4	4
63	P065	Masculino	Solteiro(a)	Branco	Classe média	Heterossexual	Atividades de Segurança da Informação (Eventos CTF)	4	3	4	4	4	2	3	5	4	3	4	3	2	3	5	3	3	3	4	4	3	2	4	3	4	4	3	5	3	5	3	4	4	4	3	3
64	P066	Masculino	Solteiro(a)	Branco	Classe média	Prefiro não declarar	Quaisquer atividade relacionadas ao Vetor Velocidade e Vetor Aceleração	1	1	2	1	1	1	1	1	3	2	1	3	1	1	1	1	1	1	3	1	1	1	2	1	1	1	2	1	5	1	1	1	1	1	3	1
65	P067	Masculino	Solteiro(a)	Pardo	Classe média baixa	Prefiro não declarar	atividades esportivas	3	1	5	1	1	1	4	1	5	5	1	2	4	3	3	4	3	5	3	4	3	2	1	3	4	1	3	5	4	3	2	1	4	5	4	4
66	P068	Feminino	Solteiro(a)	Branco	Classe média baixa	Heterossexual	Quaisquer atividade relacionadas ao Vetor Velocidade e Vetor Aceleração	4	3	3	3	4	3	5	4	3	2	3	3	2	5	3	4	5	4	3	4	3	3	2	4	4	4	5	5	3	4	4	4	3	1	3	5
67	P069	Feminino	Solteiro(a)	Branco	Classe média	Heterossexual	Quaisquer atividade relacionadas ao Vetor Velocidade e Vetor Aceleração	4	3	3	5	5	4	4	3	5	2	4	3	5	5	4	4	5	5	1	4	3	3	4	4	3	4	3	4	3	4	3	4	5	3	5	5
68	P070	Feminino	Solteiro(a)	Branco	Classe média baixa	Heterossexual	Quaisquer atividade relacionadas ao Vetor Velocidade e Vetor Aceleração	3	3	5	4	3	2	4	3	4	3	4	4	3	5	4	4	4	3	3	5	3	5	3	5	4	3	3	3	4	4	2	3	4	3	4	5
69	P071	Feminino	Divorciado(a)	Não me identifico	Classe média	Heterossexual	Congresso	4	4	3	4	3	3	3	4	3	3	4	4	3	4	4	3	3	1	3	4	4	3	4	3	4	3	3	4	2	4	5	3	3	4	4	4
70	P072	Feminino	União estável	Branco	Classe média	Heterossexual	Aula de tênis	4	4	4	4	4	4	4	3	4	5	3	3	3	5	4	4	3	3	5	5	3	3	4	5	4	5	3	3	4	5	3	4	3	3	4	5
71	P073	Masculino	Solteiro(a)	Branco	Classe baixa	Heterossexual	Estudos	3	3	4	3	3	2	2	4	3	2	2	2	2	2	2	2	2	4	3	3	3	2	4	2	2	2	2	4	4	3	3	1	2	4	2	2
72	P074	Masculino	Casado(a)	Branco	Classe média	Heterossexual	Atividades de Segurança da Informação (Eventos CTF)	3	4	3	5	5	5	4	5	5	5	3	3	3	4	5	4	4	5	5	4	3	3	3	4	4	4	4	5	5	5	5	3	5	4	5	4
73	P075	Feminino	Solteiro(a)	Pardo	Classe média baixa	Homossexual	Atividades de Segurança da Informação (Eventos CTF)	4	3	3	4	5	1	3	1	4	5	3	3	1	5	3	4	4	4	4	5	3	3	5	4	3	4	5	1	4	5	5	5	5	1	4	5
74	P076	Feminino	Solteiro(a)	Não me identifico	Classe média baixa	Prefiro não declarar	Quaisquer atividade relacionadas ao Vetor Velocidade e Vetor Aceleração	4	3	3	4	4	3	4	2	3	4	3	3	3	4	4	4	4	2	3	4	3	3	4	3	4	4	4	4	3	5	4	4	4	4	3	4
75	P077	Masculino	Solteiro(a)	Negro	Classe baixa	Heterossexual	Atividades de Segurança da Informação (Eventos CTF)	2	2	3	3	2	3	3	5	2	5	2	1	1	5	3	4	2	3	1	5	1	2	3	3	4	3	2	5	4	5	3	4	2	5	3	5
76	P078	Masculino	Solteiro(a)	Branco	Classe média	Heterossexual	Atividades de Segurança da Informação (Eventos CTF)	3	3	4	3	4	3	4	3	4	4	4	3	3	4	3	2	3	4	4	4	3	4	3	3	4	3	3	2	3	4	3	2	3	3	3	3
77	P079	Feminino	Solteiro(a)	Pardo	Classe média baixa	Heterossexual	Atividades de Segurança da Informação (Eventos CTF)	3	3	2	3	3	2	3	1	3	3	3	3	2	3	3	3	3	1	3	4	3	3	3	3	3	3	3	3	2	4	3	3	3	1	3	3
78	P080	Masculino	Casado(a)	Pardo	Classe média baixa	Heterossexual	Usando o Twine	4	4	5	2	5	4	4	5	5	5	5	4	5	5	4	4	5	4	5	5	4	4	4	4	4	4	4	5	4	5	5	5	4	5	5	5
79	P081	Masculino	Solteiro(a)	Branco	Classe média alta	Heterossexual	Pesquisa	4	4	4	4	4	2	3	2	2	5	4	4	3	4	4	3	3	4	3	5	4	3	3	3	4	3	3	3	1	5	4	3	4	2	2	5
80	P082	Feminino	Solteiro(a)	Negro	Classe média	Heterossexual	Quaisquer atividade relacionadas ao Vetor Velocidade e Vetor Aceleração	4	4	3	4	4	3	3	3	3	4	4	3	3	4	4	3	3	2	3	4	4	3	4	4	4	3	3	3	4	5	4	3	4	3	5	5
81	P083	Feminino	Solteiro(a)	Branco	Classe baixa	Prefiro não declarar	Quaisquer atividade relacionadas ao Vetor Velocidade e Vetor Aceleração	3	3	4	2	3	2	3	3	4	4	2	3	3	2	3	1	2	4	3	3	3	2	2	2	3	2	2	3	5	3	4	2	2	3	4	3
82	P084	Masculino	Casado(a)	Branco	Classe média	Heterossexual	jogos de videogame	5	4	4	4	4	4	4	4	4	4	4	4	4	4	4	4	4	4	4	4	4	4	4	4	4	4	4	4	4	4	4	4	4	4	4	4
83	P085	Feminino	Solteiro(a)	Branco	Classe média	Heterossexual	Atividade	4	4	3	4	4	3	4	3	3	4	4	2	3	4	4	4	4	2	3	4	3	3	5	4	4	4	4	2	3	4	4	4	4	3	3	4
84	P086	Masculino	Solteiro(a)	Pardo	Classe média	Heterossexual	Atividades de Segurança da Informação (Eventos CTF)	4	4	2	5	5	5	5	4	3	5	5	1	3	5	5	5	5	1	3	5	5	1	5	5	5	5	5	5	4	5	5	5	5	4	3	5
85	P087	Masculino	Casado(a)	Negro	Classe média baixa	Heterossexual	Roberto Farias Silva	4	3	2	4	3	4	4	2	3	4	3	3	3	3	3	2	3	3	2	4	4	3	3	3	3	2	4	2	2	4	3	3	4	4	2	4
86	P088	Masculino	Solteiro(a)	Branco	Classe baixa	Heterossexual	Atividades de Segurança da Informação (Eventos CTF)	3	3	2	4	4	4	3	2	4	4	2	2	3	4	4	3	3	2	4	4	2	2	3	3	4	4	4	4	3	5	4	4	2	3	4	4
87	P089	Masculino	Solteiro(a)	Branco	Classe média	Heterossexual	Boas aulas de Cálculo	3	3	2	3	4	3	4	3	4	4	3	2	3	4	3	3	2	2	4	4	3	3	3	3	4	3	4	3	4	4	4	4	3	4	4	4
88	P090	Masculino	Solteiro(a)	Branco	Classe média baixa	Heterossexual	Atividades de Segurança da Informação (Eventos CTF)	3	3	1	4	2	3	3	2	4	5	3	3	2	3	2	4	4	2	4	4	2	2	3	4	3	4	4	2	3	4	2	4	3	2	4	5
89	P091	Masculino	Solteiro(a)	Branco	Classe média baixa	Heterossexual	Atividades de Segurança da Informação (Eventos CTF)	4	4	3	4	4	4	5	3	3	5	4	2	3	5	4	4	4	1	3	5	3	3	4	5	4	4	4	4	2	5	3	4	4	4	3	5
90	P092	Feminino	Divorciado(a)	Branco	Classe média alta	Prefiro não declarar	Atividades de Segurança da Informação (Eventos CTF)	4	4	4	4	4	4	5	5	4	4	4	4	4	4	4	4	4	5	3	4	4	4	4	4	4	4	4	5	3	4	4	5	5	5	4	5
91	P093	Masculino	Solteiro(a)	Pardo	Classe média alta	Heterossexual	Jogos Eletrônicos	4	4	4	4	5	4	5	2	5	5	4	4	4	4	4	4	4	2	4	4	4	3	4	4	4	3	4	2	4	3	4	4	5	2	5	5
92	P094	Feminino	Casado(a)	Branco	Classe média	Heterossexual	FitDance	4	4	3	4	3	4	4	4	4	4	3	3	4	4	3	3	4	4	4	4	4	4	4	4	4	4	4	4	4	4	3	4	4	4	3	4
93	P095	Masculino	Solteiro(a)	Branco	Classe média	Homossexual	Quaisquer atividade relacionadas ao Vetor Velocidade e Vetor Aceleração	2	1	1	2	4	3	2	3	3	2	1	1	1	5	4	3	1	1	3	1	1	1	3	5	2	3	2	3	3	1	4	3	2	3	3	2
94	P096	Masculino	Casado(a)	Branco	Classe baixa	Heterossexual	formação de palavras usando sílabas	4	1	2	2	3	2	3	2	4	4	2	4	4	5	5	1	2	2	4	2	2	2	4	4	3	2	2	1	4	4	4	4	4	4	1	1
95	P097	Masculino	Solteiro(a)	Branco	Classe média baixa	Heterossexual	atividade rural	5	5	5	5	5	5	5	5	5	5	5	1	1	5	5	5	5	5	5	5	4	1	5	5	4	5	5	5	5	5	5	5	5	5	5	5
96	P098	Masculino	Casado(a)	Branco	Classe baixa	Heterossexual	Atividades de Segurança da Informação (Eventos CTF)	3	3	4	4	3	2	4	5	3	3	3	4	3	4	4	5	3	5	3	4	3	3	4	5	4	4	4	5	3	3	3	5	5	5	3	4
97	P099	Masculino	Solteiro(a)	Branco	Classe média baixa	Heterossexual	Atividades de Segurança da Informação (Eventos CTF)	4	4	1	4	4	3	3	2	4	5	3	3	3	5	4	3	3	1	4	4	3	3	4	5	5	4	5	4	3	5	5	5	3	4	4	5
98	P100	Feminino	Casado(a)	Branco	Classe média	Heterossexual	pesquisa	4	4	3	4	3	3	3	3	3	4	3	4	3	4	3	3	3	4	3	4	3	3	4	3	3	3	4	4	3	3	3	4	3	3	3	4
99	P101	Masculino	Solteiro(a)	Pardo	Classe média	Heterossexual	Atividades de Segurança da Informação (Eventos CTF)	4	4	3	3	3	3	3	3	3	3	3	3	3	3	3	3	3	3	3	3	3	3	4	3	3	3	3	3	3	3	4	4	3	3	3	4
100	P102	Feminino	Solteiro(a)	Branco	Classe média	Heterossexual	Quiz de literatura	5	2	5	4	3	2	2	2	3	5	4	2	1	5	2	2	3	4	5	5	3	5	4	5	3	5	1	1	4	5	3	4	4	5	5	3
101	P103	Masculino	Solteiro(a)	Branco	Classe média	Heterossexual	Desenvolvimento (Programação)	4	5	3	5	4	5	5	1	4	5	4	3	3	4	5	5	5	3	4	5	4	3	4	4	5	5	5	3	4	5	4	5	5	1	4	5
102	P104	Masculino	Solteiro(a)	Branco	Classe média baixa	Heterossexual	Quaisquer atividade relacionadas ao Vetor Velocidade e Vetor Aceleração	4	3	3	4	4	3	3	2	3	3	3	2	2	4	3	3	3	2	3	3	2	2	4	4	3	4	3	2	1	3	4	4	3	2	3	3
103	P105	Feminino	Solteiro(a)	Pardo	Classe média baixa	Heterossexual	Atividades de Segurança da Informação (Eventos CTF)	2	2	1	1	1	1	1	3	3	3	2	3	4	2	1	2	2	3	3	2	1	2	1	2	3	3	3	5	3	5	1	2	1	5	4	3
104	P106	Feminino	Solteiro(a)	Branco	Classe média	Heterossexual	Jogar puzzles lógicos	5	4	3	4	4	4	4	4	5	4	3	4	3	4	4	4	4	4	5	4	3	3	3	4	4	4	4	4	4	4	4	4	4	4	5	4
105	P107	Feminino	Solteiro(a)	Branco	Classe média baixa	Heterossexual	Quaisquer atividade relacionadas ao Vetor Velocidade e Vetor Aceleração	5	4	3	4	3	3	3	3	3	4	3	3	3	4	3	4	3	3	3	4	3	3	4	4	3	4	4	2	3	4	3	5	4	4	4	4
106	P108	Feminino	Solteiro(a)	Branco	Classe média	Prefiro não declarar	Quaisquer atividade relacionadas ao Vetor Velocidade e Vetor Aceleração	2	2	1	2	2	3	3	2	5	2	1	1	2	4	3	3	3	2	3	1	1	2	2	3	3	3	2	2	3	3	3	4	3	1	5	2
107	P109	Masculino	Casado(a)	Branco	Classe média	Heterossexual	Curso	5	3	4	5	5	3	5	5	3	3	4	3	4	5	5	3	5	5	3	3	3	4	4	5	5	3	5	5	3	3	5	2	5	5	3	3
108	P110	Masculino	Solteiro(a)	Pardo	Classe baixa	Heterossexual	Atividades de Segurança da Informação (Eventos CTF)	5	5	5	5	5	5	2	2	2	4	2	5	4	5	5	5	3	5	5	5	5	5	5	5	5	5	5	5	5	5	5	5	5	5	5	5
109	P111	Feminino	Solteiro(a)	Branco	Classe média	Heterossexual	Quaisquer atividade relacionadas ao Vetor Velocidade e Vetor Aceleração	5	4	4	5	5	3	5	5	4	4	5	3	3	5	3	2	4	2	5	5	5	2	4	5	4	5	3	5	5	5	4	4	5	5	4	5
110	P112	Masculino	Solteiro(a)	Branco	Classe média	Heterossexual	Atividades de Segurança da Informação (Eventos CTF)	3	3	3	4	3	5	5	5	5	5	2	2	2	5	3	5	5	5	5	5	2	2	2	5	2	5	5	5	5	5	4	5	4	5	5	5
111	P113	Feminino	Casado(a)	Branco	Classe média alta	Heterossexual	Ler algo que acho inovador	5	4	4	4	4	4	5	5	5	5	4	4	4	4	5	4	5	5	5	5	5	4	4	5	5	5	5	5	4	5	5	4	5	5	4	5
112	P114	Feminino	Solteiro(a)	Branco	Classe média	Heterossexual	Quaisquer atividade relacionadas ao Vetor Velocidade e Vetor Aceleração	4	3	4	4	3	2	4	2	2	3	2	3	3	4	2	4	4	2	4	3	2	3	4	4	3	4	4	2	2	4	3	4	4	5	3	3
113	P115	Masculino	Casado(a)	Branco	Classe média alta	Heterossexual	Padel	5	5	4	4	3	4	4	3	4	4	4	3	3	4	4	4	3	3	4	4	3	4	4	3	3	3	4	3	3	4	5	4	5	3	4	5
114	P116	Masculino	Solteiro(a)	Negro	Classe média	Heterossexual	Doutorado	4	5	2	4	3	3	4	3	4	2	4	3	3	5	4	4	4	2	4	2	4	3	4	3	3	3	4	3	2	4	4	3	4	3	4	4
115	P117	Masculino	Casado(a)	Branco	Classe média alta	Heterossexual	Quaisquer atividade relacionadas ao Vetor Velocidade e Vetor Aceleração	4	4	4	3	4	3	3	4	4	4	4	3	4	4	4	4	4	3	4	4	4	4	4	3	4	4	3	3	4	4	4	3	3	4	5	4
116	P118	Feminino	Solteiro(a)	Branco	Classe baixa	Prefiro não declarar	Atividade	5	5	2	5	5	5	3	1	1	5	5	1	1	5	5	5	3	1	1	5	5	1	5	5	5	5	5	1	1	5	5	5	5	1	1	5
117	P119	Masculino	União estável	Branco	Classe média	Heterossexual	Pedalada mountain bike	4	4	4	3	4	4	3	3	4	4	3	4	4	4	3	3	3	3	4	4	3	4	4	4	4	4	4	3	4	4	3	3	4	2	4	4
118	P120	Masculino	Solteiro(a)	Negro	Classe baixa	Heterossexual	Atividades de Segurança da Informação (Eventos CTF)	1	1	1	1	1	1	1	1	1	1	1	1	1	1	1	1	1	1	1	1	1	1	1	1	1	1	1	1	1	1	1	1	1	1	1	1
119	P121	Feminino	Solteiro(a)	Branco	Classe média	Heterossexual	Quaisquer atividade relacionadas ao Vetor Velocidade e Vetor Aceleração	2	2	1	3	2	1	3	1	3	2	2	1	1	3	2	5	2	1	3	1	1	1	2	3	2	4	3	1	2	3	2	4	3	1	3	1
120	P122	Masculino	Solteiro(a)	Branco	Classe média	Heterossexual	Quaisquer atividade relacionadas ao Vetor Velocidade e Vetor Aceleração	4	5	5	5	4	4	5	4	4	4	5	4	5	4	5	4	4	5	5	5	5	4	4	4	4	4	4	4	4	5	5	4	5	4	4	4
121	P123	Feminino	Solteiro(a)	Branco	Classe média	Heterossexual	Quaisquer atividade relacionadas ao Vetor Velocidade e Vetor Aceleração	4	3	3	3	2	3	2	2	3	3	3	3	3	5	4	3	3	3	4	3	3	2	3	4	3	3	4	2	3	3	3	3	3	4	3	4
122	P124	Masculino	Casado(a)	Branco	Classe média	Heterossexual	Produção Acadêmica (artigos)	5	5	4	4	3	4	3	4	4	4	5	4	3	4	4	3	3	4	4	5	4	4	4	3	4	3	4	4	3	4	3	4	4	4	5	4
123	P125	Masculino	Solteiro(a)	Branco	Classe média	Heterossexual	Atividades de Segurança da Informação (Eventos CTF)	4	4	4	4	4	4	4	2	4	4	4	4	4	4	4	5	4	2	4	4	4	4	4	4	4	4	4	5	4	4	4	4	4	4	4	4
124	P126	Masculino	Casado(a)	Pardo	Classe média	Heterossexual	Quando estou jogando (RPG	4	3	3	4	3	2	3	2	4	3	3	2	3	4	3	3	3	2	3	3	3	2	3	3	4	3	3	2	3	3	3	3	4	2	4	3
125	P127	Feminino	Casado(a)	Amarelo	Classe média baixa	Heterossexual	Aulas de modelagem e costura	4	5	4	4	4	4	4	5	4	4	3	2	3	4	4	4	4	4	4	4	3	3	3	4	3	4	4	5	3	4	5	4	5	5	4	5
126	P128	Feminino	Solteiro(a)	Branco	Classe baixa	Homossexual	Quaisquer atividade relacionadas ao Vetor Velocidade e Vetor Aceleração	4	3	4	3	2	3	2	1	3	4	4	3	3	4	2	3	2	2	3	3	3	3	3	4	3	3	2	1	3	4	2	3	2	1	3	4
127	P129	Feminino	Solteiro(a)	Branco	Classe baixa	Homossexual	Quaisquer atividade relacionadas ao Vetor Velocidade e Vetor Aceleração	4	4	3	4	2	3	2	1	2	4	4	3	3	4	2	3	3	2	2	3	3	3	4	3	4	3	3	1	2	4	2	3	3	1	2	4
128	P130	Masculino	Casado(a)	Branco	Classe média	Heterossexual	Atividades de Segurança da Informação (Eventos CTF)	4	3	2	4	4	2	4	2	4	4	4	2	2	4	4	4	4	2	4	4	3	2	3	4	4	4	4	4	4	4	5	4	4	1	4	4
129	P131	Masculino	Solteiro(a)	Pardo	Classe média	Heterossexual	Atividades de Segurança da Informação (Eventos CTF)	5	4	3	4	5	4	5	5	5	5	5	2	5	3	4	3	4	3	5	5	5	2	4	3	3	2	5	5	3	5	5	5	5	5	3	5
130	P132	Feminino	Solteiro(a)	Branco	Classe média baixa	Heterossexual	Quaisquer atividade relacionadas ao Vetor Velocidade e Vetor Aceleração	4	2	2	3	3	2	2	2	4	2	2	3	2	5	3	3	2	2	4	2	2	2	3	3	3	2	2	2	4	3	3	2	2	2	4	3
131	P133	Feminino	União estável	Branco	Classe média	Heterossexual	Preparação de apresentação oral	4	4	4	4	2	4	3	2	4	3	4	4	4	4	2	3	3	2	3	3	3	3	4	3	4	4	3	2	3	3	3	4	3	2	4	3
132	P134	Masculino	Solteiro(a)	Branco	Classe média	Heterossexual	Quaisquer atividade relacionadas ao Vetor Velocidade e Vetor Aceleração	4	4	3	3	2	2	4	2	3	5	3	3	3	3	3	2	2	2	3	4	3	4	3	2	4	2	2	2	1	4	3	2	4	2	3	5
133	P135	Feminino	Solteiro(a)	Pardo	Classe média	Prefiro não declarar	Quaisquer atividade relacionadas ao Vetor Velocidade e Vetor Aceleração	5	4	4	3	4	3	4	5	3	4	4	3	3	4	4	4	4	4	3	4	3	3	4	4	4	4	4	5	3	3	4	4	4	5	3	4
134	P136	Feminino	Solteiro(a)	Branco	Classe baixa	Heterossexual	atividade	4	4	2	4	4	5	3	1	2	2	2	2	2	3	3	4	4	2	2	3	2	2	3	3	2	3	3	5	3	3	4	4	4	5	4	4
135	P137	Masculino	Casado(a)	Branco	Classe média alta	Heterossexual	andar de skate	3	4	4	3	3	5	3	5	5	5	3	3	4	3	3	5	3	5	5	5	3	3	3	3	3	4	3	5	5	5	4	5	3	5	5	5
136	P138	Masculino	Casado(a)	Branco	Classe média alta	Heterossexual	Jogo	5	4	5	4	3	5	5	3	4	5	4	4	4	4	4	4	4	3	3	3	4	4	4	4	4	4	4	3	3	4	3	4	4	4	4	5
137	P139	Feminino	Casado(a)	Branco	Classe média	Heterossexual	Atividades makers (mão na massa) e baseada em projetos	5	3	3	4	4	5	4	3	5	3	4	4	3	4	5	4	4	2	5	3	4	2	4	4	4	4	4	3	4	3	4	4	3	4	4	4
138	P140	Masculino	Solteiro(a)	Pardo	Classe média baixa	Heterossexual	Quaisquer atividade relacionadas ao Vetor Velocidade e Vetor Aceleração	4	4	3	4	4	2	3	2	3	4	5	3	3	4	4	2	4	3	4	5	4	3	4	4	4	5	2	3	4	5	4	3	4	1	3	5
139	P141	Masculino	Solteiro(a)	Branco	Classe média baixa	Heterossexual	Quaisquer atividade relacionadas ao Vetor Velocidade e Vetor Aceleração	4	3	4	3	3	2	4	2	4	3	4	3	3	2	3	2	3	2	4	3	3	3	2	2	4	3	3	3	3	2	4	3	3	4	4	4
140	P142	Masculino	Casado(a)	Branco	Classe média	Heterossexual	Projetos	4	4	2	4	4	1	3	3	4	4	4	2	2	4	4	3	3	2	4	4	3	2	3	4	4	4	3	4	3	4	3	4	3	4	3	4
141	P143	Masculino	Casado(a)	Branco	Classe média baixa	Heterossexual	Atividades de Segurança da Informação (Eventos CTF)	5	3	3	3	3	4	4	1	5	5	4	2	3	5	3	2	3	1	3	4	3	2	3	5	5	2	3	1	4	4	3	2	3	1	4	5
142	P144	Masculino	Solteiro(a)	Branco	Classe média	Heterossexual	Jogos de estratégia	5	4	3	5	4	5	4	2	5	4	4	2	2	5	4	4	4	4	5	4	4	2	4	4	4	4	4	4	5	3	4	4	5	2	5	4
143	P145	Masculino	Solteiro(a)	Pardo	Classe média baixa	Heterossexual	Quaisquer atividade relacionadas ao Vetor Velocidade e Vetor Aceleração	5	5	2	2	3	4	4	5	4	4	4	4	5	5	4	3	3	4	4	4	3	3	3	2	4	4	4	3	4	5	3	4	3	4	3	5
144	P146	Masculino	Solteiro(a)	Pardo	Classe média baixa	Heterossexual	Quaisquer atividade relacionadas ao Vetor Velocidade e Vetor Aceleração	4	4	3	3	4	2	4	2	3	3	5	4	2	5	4	2	3	2	3	3	2	2	3	4	4	3	3	2	2	4	4	2	5	4	3	4
145	P147	Masculino	Casado(a)	Branco	Classe média	Heterossexual	Docência	4	4	3	4	4	3	4	3	3	4	4	2	2	4	4	4	4	2	3	4	4	2	4	4	4	4	3	2	3	4	4	4	4	3	3	4
146	P148	Feminino	Casado(a)	Branco	Classe média	Heterossexual	palestra	4	4	4	4	3	4	5	2	2	4	4	1	3	4	3	4	4	1	2	4	4	4	5	4	4	2	4	1	1	4	4	4	4	2	3	5
147	P149	Masculino	Solteiro(a)	Pardo	Classe média	Heterossexual	Atividades de Segurança da Informação (Eventos CTF)	3	3	2	4	2	4	2	3	3	4	3	2	2	4	3	3	2	3	3	3	2	2	3	3	2	3	3	3	3	4	4	3	3	3	4	5
148	P150	Outro	Solteiro(a)	Branco	Classe média alta	Heterossexual	Quaisquer atividade relacionadas ao Vetor Velocidade e Vetor Aceleração	1	4	3	4	4	4	4	2	2	4	4	3	3	4	4	3	4	3	3	4	3	2	4	3	5	4	5	2	2	5	4	3	4	3	3	5
149	P151	Feminino	Solteiro(a)	Branco	Classe média baixa	Heterossexual	Quaisquer atividade relacionadas ao Vetor Velocidade e Vetor Aceleração	3	3	3	3	2	2	2	2	3	4	3	3	4	3	3	2	2	2	3	3	2	2	3	3	3	2	4	2	4	3	3	3	2	2	3	4
150	P152	Masculino	Solteiro(a)	Negro	Classe média baixa	Heterossexual	PRODUÇÃO E ESCRITA DE TESE	4	4	4	5	4	3	4	4	4	5	4	4	3	5	4	3	4	2	5	4	4	3	4	4	4	4	3	3	3	5	3	3	3	3	2	5
151	P153	Feminino	Solteiro(a)	Branco	Classe média	Heterossexual	Quaisquer atividade relacionadas ao Vetor Velocidade e Vetor Aceleração	3	3	3	4	4	3	4	4	3	5	4	3	3	3	3	3	3	3	2	3	3	3	3	2	4	3	4	3	3	3	4	4	4	3	3	3
152	P154	Masculino	Casado(a)	Branco	Classe média	Heterossexual	Desafios	5	3	5	5	5	5	5	5	5	5	5	5	5	5	3	5	5	5	5	5	3	5	5	5	3	5	5	5	5	5	5	5	5	5	5	5
153	P155	Feminino	Casado(a)	Branco	Classe média alta	Heterossexual	Evento	4	4	4	3	3	3	4	3	4	4	4	3	3	4	4	3	3	3	4	3	3	3	3	3	4	3	4	3	3	4	4	4	3	3	3	4
154	P156	Feminino	Solteiro(a)	Branco	Classe média baixa	Heterossexual	Quaisquer atividade relacionadas ao Vetor Velocidade e Vetor Aceleração	3	3	4	2	3	2	3	2	3	3	3	3	2	3	3	2	2	2	4	3	3	2	2	2	3	4	2	2	2	3	3	3	3	4	4	3
155	P157	Masculino	Solteiro(a)	Branco	Classe média	Heterossexual	Atividades de Segurança da Informação (Eventos CTF)	4	4	4	4	3	4	3	3	3	4	3	3	3	4	3	3	3	3	3	4	3	3	3	3	4	3	3	3	3	5	5	4	3	3	3	4
156	P158	Feminino	Solteiro(a)	Amarelo	Classe média	Heterossexual	iniciação cientifica	5	4	3	2	2	4	3	4	4	3	2	1	2	2	3	4	2	4	3	3	2	2	2	2	4	4	2	2	3	5	2	5	2	4	4	5
157	P159	Feminino	Solteiro(a)	Branco	Classe média baixa	Heterossexual	Quaisquer atividade relacionadas ao Vetor Velocidade e Vetor Aceleração	3	3	4	4	3	3	3	3	4	3	3	2	3	4	3	3	2	2	3	3	3	2	4	4	3	4	2	3	4	3	4	3	4	2	4	3
158	P160	Masculino	União estável	Branco	Classe média	Heterossexual	Atividades de Segurança da Informação (Eventos CTF)	4	3	3	3	3	3	3	3	3	3	3	3	3	3	3	3	3	3	3	3	3	3	3	3	3	3	3	3	3	3	3	4	3	3	5	5
159	P161	Feminino	Solteiro(a)	Branco	Classe média baixa	Prefiro não declarar	Quaisquer atividade relacionadas ao Vetor Velocidade e Vetor Aceleração	3	3	3	4	3	2	4	2	3	4	4	2	2	5	3	3	3	2	3	4	4	2	4	4	3	4	4	2	1	4	3	4	5	4	3	4
160	P162	Feminino	Casado(a)	Branco	Classe média	Heterossexual	Kung-Fu	4	4	2	5	4	5	5	4	5	5	4	3	3	5	3	5	4	4	5	5	3	3	5	5	4	5	4	4	5	5	4	5	5	4	4	5
161	P163	Masculino	União estável	Branco	Classe média alta	Heterossexual	Estudando neste curso no sistema Avance	5	4	2	4	5	4	5	4	4	5	5	4	4	5	4	4	4	4	3	5	5	3	4	4	5	4	4	4	4	5	5	4	3	5	4	4
162	P164	Feminino	Solteiro(a)	Branco	Classe média	Heterossexual	Quaisquer atividade relacionadas ao Vetor Velocidade e Vetor Aceleração	4	3	2	4	5	3	4	2	3	3	4	3	4	5	5	2	4	1	4	3	3	3	3	4	4	4	5	2	2	4	4	3	4	2	5	3
163	P165	Feminino	Solteiro(a)	Branco	Classe média	Heterossexual	Quaisquer atividade relacionadas ao Vetor Velocidade e Vetor Aceleração	3	2	1	4	2	2	2	1	2	3	2	3	3	3	2	3	3	3	4	3	2	3	3	4	4	3	3	2	3	2	3	3	3	3	4	3
164	P166	Masculino	União estável	Branco	Classe média baixa	Heterossexual	Jogo de videogame	5	5	4	5	5	4	3	4	5	5	4	2	2	4	4	5	4	4	5	5	4	2	5	5	4	5	4	4	5	4	3	5	4	4	5	5
165	P167	Masculino	Solteiro(a)	Não me identifico	Classe baixa	Heterossexual	Atividades de Segurança da Informação (Eventos CTF)	3	3	2	4	4	3	3	4	3	4	4	3	3	3	3	3	3	3	4	4	3	3	4	3	3	3	4	4	3	4	3	4	4	4	4	4
166	P168	Feminino	Solteiro(a)	Pardo	Classe média	Heterossexual	Quaisquer atividade relacionadas ao Vetor Velocidade e Vetor Aceleração	4	3	4	4	3	2	4	2	4	3	3	2	3	4	4	2	2	1	4	3	3	2	4	3	4	3	3	2	2	4	4	3	4	2	2	3
167	P169	Masculino	Solteiro(a)	Pardo	Classe média baixa	Heterossexual	Atividades de Segurança da Informação (Eventos CTF)	5	5	3	3	5	4	3	5	5	3	3	2	3	4	3	1	4	3	2	5	4	3	3	4	5	2	2	3	1	5	3	4	2	3	2	4
168	P170	Feminino	Solteiro(a)	Branco	Classe média	Heterossexual	Esporte	5	5	3	4	3	3	4	2	4	5	3	1	2	5	4	4	4	2	4	5	3	2	4	5	4	4	4	4	3	5	5	3	4	5	2	5
169	P171	Masculino	Solteiro(a)	Branco	Classe baixa	Heterossexual	Atividades de Segurança da Informação (Eventos CTF)	3	3	3	2	2	1	3	5	3	4	3	2	2	3	3	4	3	4	3	4	3	2	3	3	3	4	3	4	3	5	3	3	2	5	3	4
170	P172	Masculino	Solteiro(a)	Branco	Classe média	Heterossexual	Quaisquer atividade relacionadas ao Vetor Velocidade e Vetor Aceleração	4	3	2	3	3	2	4	3	3	4	3	3	3	3	4	4	3	2	2	4	3	2	3	4	4	3	4	3	2	4	2	4	5	3	1	3
171	P173	Feminino	União estável	Negro	Classe média baixa	Heterossexual	Atividades de Segurança da Informação (Eventos CTF)	2	3	3	4	4	2	4	3	4	4	3	3	2	5	4	2	4	2	2	4	2	4	3	3	4	1	4	4	4	4	4	2	4	4	4	4
172	P174	Masculino	Solteiro(a)	Branco	Classe média	Heterossexual	Quaisquer atividade relacionadas ao Vetor Velocidade e Vetor Aceleração	4	3	3	1	3	2	3	2	5	4	3	4	2	3	3	2	3	4	4	4	3	2	3	2	4	3	3	4	1	5	5	3	4	2	5	4
173	P175	Outro	Viúvo(a)	Não me identifico	Classe baixa	Prefiro não declarar	Atividades de Segurança da Informação (Eventos CTF)	5	1	2	2	2	4	4	4	4	4	4	5	4	3	3	4	3	4	2	2	2	2	4	3	4	4	4	2	4	4	4	4	3	2	2	2
174	P176	Masculino	Solteiro(a)	Branco	Classe média	Heterossexual	Atividades de Segurança da Informação (Eventos CTF)	3	3	2	5	4	2	3	3	2	3	2	2	4	2	2	4	4	4	2	2	2	3	4	2	4	2	2	5	2	4	2	4	4	3	2	2
175	P177	Masculino	Solteiro(a)	Branco	Classe baixa	Homossexual	Jogos	3	4	4	5	5	5	3	4	4	4	4	4	4	3	4	4	3	4	5	3	4	3	3	3	5	4	5	4	5	3	5	4	4	5	5	3
176	P178	Masculino	Casado(a)	Branco	Classe média	Heterossexual	Atividades de Segurança da Informação (Eventos CTF)	3	4	3	4	3	3	4	5	3	5	3	3	3	5	4	3	4	3	3	5	3	3	3	5	4	3	4	5	2	5	4	3	4	5	2	4
177	P179	Masculino	Solteiro(a)	Negro	Classe baixa	Heterossexual	Atividades de Segurança da Informação (Eventos CTF)	4	5	4	4	4	4	5	5	5	5	5	3	5	3	4	4	4	2	5	5	4	5	3	5	5	5	5	5	5	5	4	3	3	2	4	5
178	P180	Masculino	Solteiro(a)	Pardo	Classe média baixa	Heterossexual	Atividades de Segurança da Informação (Eventos CTF)	5	3	1	3	2	1	3	4	2	4	3	2	2	3	3	2	3	3	2	4	2	3	2	3	3	2	3	4	2	5	3	3	3	4	3	5
179	P181	Masculino	União estável	Branco	Classe média alta	Heterossexual	Projeto de Pesquisa	4	4	2	5	4	4	4	3	2	4	4	4	2	5	4	4	4	2	3	3	4	3	5	4	4	4	4	2	2	4	4	4	4	2	3	4
180	P182	Masculino	Solteiro(a)	Branco	Classe média	Heterossexual	Atividades de Segurança da Informação (Eventos CTF)	4	3	4	4	4	4	3	3	5	5	4	4	4	5	4	3	3	4	5	5	4	4	3	4	5	4	4	4	5	5	4	4	4	4	5	5
181	P183	Masculino	Solteiro(a)	Branco	Classe média baixa	Heterossexual	Atividades de Segurança da Informação (Eventos CTF)	3	3	2	4	2	2	5	4	4	5	3	2	1	4	4	1	2	3	4	4	2	1	4	2	4	4	4	5	1	4	3	3	4	5	4	4
182	P184	Masculino	Casado(a)	Negro	Classe média	Heterossexual	Palestras	4	3	2	4	4	3	4	3	2	4	4	4	3	4	3	3	3	2	4	5	3	3	4	4	4	3	3	2	2	5	3	3	3	2	3	4
183	P185	Feminino	Solteiro(a)	Branco	Classe média	Prefiro não declarar	Academia	5	3	3	3	5	3	4	4	3	5	3	3	2	5	4	3	3	3	2	5	3	4	2	4	4	3	4	4	2	5	4	3	4	5	4	3
184	P186	Feminino	Solteiro(a)	Branco	Classe média baixa	Heterossexual	Quaisquer atividade relacionadas ao Vetor Velocidade e Vetor Aceleração	5	2	3	3	4	3	3	3	3	4	4	2	3	4	3	4	3	3	3	4	3	2	4	4	4	4	4	3	3	5	3	4	4	3	3	4
185	P187	Masculino	Solteiro(a)	Negro	Classe média baixa	Heterossexual	Quaisquer atividade relacionadas ao Vetor Velocidade e Vetor Aceleração	4	4	5	4	4	4	4	5	3	4	4	2	3	4	3	3	4	3	3	3	3	3	4	4	5	4	4	4	3	5	4	4	4	5	3	5
186	P188	Feminino	Solteiro(a)	Negro	Classe média baixa	Heterossexual	Quaisquer Atividades	3	3	4	3	2	2	3	3	4	3	3	2	3	3	3	2	3	3	4	3	3	3	4	3	3	2	3	3	4	3	4	3	3	3	4	3
187	P189	Feminino	Solteiro(a)	Branco	Classe média baixa	Prefiro não declarar	Quaisquer atividade relacionadas ao Vetor Velocidade e Vetor Aceleração	4	3	3	4	4	1	4	1	5	4	2	2	2	4	4	2	3	2	5	4	2	2	3	3	2	3	3	2	4	5	4	4	4	3	5	5
188	P190	Masculino	Solteiro(a)	Branco	Classe média baixa	Heterossexual	Quaisquer atividade relacionadas ao Vetor Velocidade e Vetor Aceleração	4	3	3	4	4	3	3	4	4	3	4	3	3	3	3	3	3	5	4	3	3	3	4	3	4	4	3	2	3	5	4	4	4	4	4	4
189	P191	Masculino	Solteiro(a)	Pardo	Classe média baixa	Heterossexual	Quaisquer atividade relacionadas ao Vetor Velocidade e Vetor Aceleração	3	3	5	1	2	2	4	3	5	4	4	3	2	2	2	4	3	4	5	3	4	3	2	1	4	4	4	4	5	4	2	5	3	3	5	4
190	P192	Feminino	Solteiro(a)	Branco	Classe média	Heterossexual	atividade	4	4	3	4	4	4	3	2	2	2	4	4	3	4	4	4	3	3	3	4	3	3	4	4	4	4	3	4	1	4	3	4	4	2	2	3
191	P193	Masculino	Solteiro(a)	Branco	Classe média baixa	Heterossexual	Atividades de Segurança da Informação (Eventos CTF)	5	4	1	4	2	5	5	3	5	5	4	1	1	5	3	4	5	4	5	5	3	1	5	5	3	4	5	4	3	4	3	5	4	5	5	5
192	P194	Feminino	Casado(a)	Branco	Classe média alta	Heterossexual	Trabalho	4	4	3	2	3	2	2	2	3	2	1	3	4	3	3	3	2	2	2	3	3	1	4	2	3	2	2	2	2	3	3	2	2	2	3	3
193	P195	Masculino	Solteiro(a)	Pardo	Classe média	Heterossexual	Quaisquer atividade relacionadas ao Vetor Velocidade e Vetor Aceleração	4	4	2	4	4	1	4	4	4	4	4	2	1	5	5	4	4	1	4	4	4	2	4	5	5	5	4	4	2	5	4	4	5	4	4	4
194	P196	Masculino	Divorciado(a)	Branco	Classe média alta	Bissexual	Job	3	3	4	4	4	3	4	5	5	3	5	4	5	5	4	3	4	2	1	3	3	4	5	5	4	3	4	5	1	2	4	3	4	5	5	3
195	P197	Masculino	Solteiro(a)	Branco	Classe média alta	Prefiro não declarar	Aula	4	3	3	4	3	4	4	2	3	4	3	3	2	4	3	3	3	2	4	3	3	3	4	4	4	3	3	1	2	3	3	4	4	5	4	3
196	P198	Masculino	Casado(a)	Pardo	Classe baixa	Heterossexual	Atividades de Segurança da Informação (Eventos CTF)	3	3	3	3	3	2	3	3	1	3	3	3	3	4	3	2	3	2	3	5	2	2	3	3	3	3	3	3	1	3	3	4	4	1	1	4
197	P199	Masculino	União estável	Branco	Classe média	Heterossexual	Coordenação de atividades	1	1	1	1	1	1	1	1	1	1	1	1	1	1	1	1	1	1	1	1	1	1	1	1	1	1	1	1	1	1	1	1	1	1	1	1
198	P200	Masculino	Solteiro(a)	Não me identifico	Classe média	Prefiro não declarar	Atividades de Segurança da Informação (Eventos CTF)	2	4	4	3	4	4	3	4	4	3	4	3	4	5	5	2	5	5	5	5	1	3	5	5	5	5	5	5	5	5	4	4	3	4	1	4
199	P201	Feminino	Solteiro(a)	Branco	Classe média	Prefiro não declarar	Quaisquer atividade relacionadas ao Vetor Velocidade e Vetor Aceleração	4	4	3	2	2	3	4	4	4	3	3	2	2	2	3	3	4	2	4	3	3	3	2	3	3	4	3	4	3	3	3	3	4	4	4	4
200	P202	Masculino	Solteiro(a)	Pardo	Classe média baixa	Heterossexual	Atividades de Segurança da Informação (Eventos CTF)	4	4	4	4	3	2	3	4	4	4	3	4	3	3	3	3	3	4	4	3	3	3	3	3	3	3	3	4	3	4	3	3	3	2	4	4
201	P203	Feminino	Casado(a)	Não me identifico	Classe média	Heterossexual	Atividade	5	5	3	4	4	2	3	3	4	4	4	3	2	4	3	4	3	3	4	4	4	2	4	4	4	4	3	3	3	4	4	5	4	3	5	4
202	P204	Masculino	Solteiro(a)	Pardo	Classe média	Heterossexual	Atividades de Segurança da Informação (Eventos CTF)	4	3	4	4	4	4	4	2	4	4	4	4	4	4	4	4	3	2	4	4	4	4	3	4	5	4	4	3	3	4	4	4	3	3	3	4
203	P205	Masculino	Solteiro(a)	Branco	Classe média baixa	Prefiro não declarar	Quaisquer atividade relacionadas ao Vetor Velocidade e Vetor Aceleração	3	3	3	4	3	3	4	2	2	3	3	2	3	4	4	2	2	2	3	3	3	2	4	4	4	3	3	2	2	3	4	3	3	3	3	4
204	P206	Masculino	Solteiro(a)	Branco	Classe média alta	Heterossexual	Quaisquer atividade relacionadas ao Vetor Velocidade e Vetor Aceleração	4	4	3	3	4	3	4	3	2	3	3	2	2	5	4	3	3	2	2	3	3	2	4	4	4	3	4	3	1	5	4	4	4	3	2	4
205	P207	Masculino	Solteiro(a)	Branco	Classe média	Heterossexual	Quaisquer atividade relacionadas ao Vetor Velocidade e Vetor Aceleração	5	5	5	5	4	5	5	5	5	5	4	4	4	5	5	5	5	5	5	5	5	4	4	4	4	4	4	4	4	4	4	4	5	5	4	5
206	P208	Feminino	Solteiro(a)	Branco	Classe média baixa	Prefiro não declarar	Atividades que Fez nesta semana para aprender Vetor Velocidade e Vetor Aceleração	2	2	2	1	2	4	2	1	1	1	1	3	4	3	3	3	2	3	2	4	2	4	2	2	3	4	3	2	3	3	2	4	3	1	1	2
207	P209	Masculino	Solteiro(a)	Pardo	Classe média	Heterossexual	Quaisquer atividade relacionadas ao Vetor Velocidade e Vetor Aceleração	2	4	2	5	4	4	5	3	5	5	4	3	3	5	4	4	5	3	5	3	4	3	3	5	5	4	5	3	2	5	4	4	5	3	5	4
208	P210	Feminino	Casado(a)	Branco	Classe média	Heterossexual	Aula	4	4	4	4	3	3	4	3	3	4	3	4	3	4	4	3	3	3	5	4	3	3	4	4	4	3	3	4	3	3	4	4	4	3	3	5
209	P211	Masculino	Casado(a)	Branco	Classe média	Heterossexual	ensinar	3	4	2	4	4	4	4	4	2	3	4	3	2	4	4	4	4	4	2	3	3	3	4	4	4	4	4	4	3	3	4	4	4	4	3	3
210	P212	Masculino	Casado(a)	Pardo	Classe baixa	Heterossexual	Atividades de Segurança da Informação (Eventos CTF)	3	3	3	3	3	3	3	3	1	3	3	3	3	3	3	3	3	3	3	3	3	3	3	3	3	3	3	3	3	3	3	3	3	3	3	3
211	P213	Feminino	Solteiro(a)	Branco	Classe alta	Heterossexual	Quaisquer atividade relacionadas ao Vetor Velocidade e Vetor Aceleração	5	4	3	4	5	3	4	2	3	5	4	2	2	5	4	4	5	1	4	5	3	1	3	4	4	5	4	3	1	5	4	4	5	4	2	5
212	P215	Feminino	Solteiro(a)	Pardo	Classe média baixa	Heterossexual	Atividades de Segurança da Informação (Eventos CTF)	4	4	3	3	4	4	4	3	4	4	4	4	3	4	3	4	4	3	4	4	3	3	4	3	3	4	4	3	4	4	4	4	4	3	4	4
213	P216	Masculino	Solteiro(a)	Negro	Classe média baixa	Heterossexual	Atividade	5	3	2	5	4	4	3	2	2	3	5	1	4	5	4	4	3	2	2	3	4	3	4	4	4	4	5	1	2	4	4	3	4	1	2	3
214	P217	Feminino	Solteiro(a)	Branco	Classe média	Heterossexual	Quaisquer atividade relacionadas ao Vetor Velocidade e Vetor Aceleração	5	4	4	4	4	3	4	2	3	4	4	4	4	4	5	4	4	3	4	4	4	4	4	4	5	4	4	3	2	4	5	4	4	3	3	4
215	P218	Masculino	Solteiro(a)	Branco	Classe média baixa	Heterossexual	Quaisquer atividade relacionadas ao Vetor Velocidade e Vetor Aceleração	4	4	2	3	3	2	2	2	4	5	3	4	4	3	4	2	3	1	4	5	4	5	3	4	4	5	5	2	1	4	5	3	3	4	5	5
216	P219	Masculino	Solteiro(a)	Branco	Classe média	Prefiro não declarar	escrever texto acadêmico / científico	5	5	4	4	4	3	4	1	3	3	4	4	3	5	5	3	4	1	3	3	4	3	4	4	4	3	4	1	1	3	4	3	4	1	4	3
217	P220	Masculino	Solteiro(a)	Pardo	Classe média	Heterossexual	xadrez	5	5	3	4	4	3	4	2	4	5	4	3	3	5	3	4	4	5	4	5	4	2	3	4	4	4	4	4	4	5	5	5	4	5	4	2
218	P221	Feminino	Casado(a)	Branco	Classe média alta	Heterossexual	Aplicacao de tecnica de grupo	4	5	4	5	4	3	4	2	3	4	4	4	4	5	5	4	4	1	3	4	4	4	4	5	4	4	4	1	2	5	3	4	4	1	3	4
219	P223	Masculino	Solteiro(a)	Branco	Classe média baixa	Heterossexual	Atividades de Segurança da Informação (Eventos CTF)	2	1	1	1	1	1	1	1	1	1	1	1	1	1	1	1	1	1	1	1	1	1	1	1	1	1	1	1	1	1	1	1	1	1	1	1
220	P224	Masculino	Solteiro(a)	Branco	Classe média	Heterossexual	atividade em grupo valendo nota	4	3	2	3	4	1	3	5	4	3	3	2	1	3	3	2	3	5	3	3	2	2	4	2	4	3	4	5	2	3	3	3	4	4	4	4
221	P225	Masculino	Solteiro(a)	Branco	Classe média baixa	Heterossexual	Atividades de Segurança da Informação (Eventos CTF)	1	5	2	2	3	1	4	1	4	5	1	3	2	4	5	2	5	1	1	3	4	1	1	2	2	2	2	5	5	1	3	2	5	2	5	1
222	P226	Feminino	Solteiro(a)	Pardo	Classe baixa	Heterossexual	Quaisquer atividade relacionadas ao Vetor Velocidade e Vetor Aceleração	4	3	3	4	4	2	3	2	3	3	3	3	2	4	4	3	3	1	2	3	2	3	4	5	3	4	3	2	2	4	4	4	4	3	3	3
223	P227	Feminino	Solteiro(a)	Branco	Classe média	Heterossexual	Quaisquer atividade relacionadas ao Vetor Velocidade e Vetor Aceleração	3	3	3	4	4	3	4	3	3	3	3	3	3	4	3	3	4	3	3	3	4	3	3	3	4	4	3	3	2	4	4	4	3	3	4	4
224	P228	Masculino	Solteiro(a)	Branco	Classe baixa	Heterossexual	Pesquisa	4	5	4	5	5	4	3	4	5	4	4	4	4	4	4	4	4	4	5	4	3	4	4	5	4	4	4	5	4	4	5	5	4	5	5	4
225	P229	Masculino	Casado(a)	Branco	Classe média	Heterossexual	Atividades de Segurança da Informação (Eventos CTF)	2	3	3	4	4	3	3	3	4	4	4	2	3	3	3	3	3	3	4	3	3	3	4	3	3	3	3	3	3	3	4	3	4	3	4	4
226	P230	Masculino	Solteiro(a)	Branco	Classe média	Heterossexual	Atividades de Segurança da Informação (Eventos CTF)	4	4	2	5	4	3	3	1	3	4	4	1	4	4	4	3	3	2	4	5	3	2	3	4	3	3	3	2	4	5	3	3	3	2	4	4
227	P231	Feminino	Casado(a)	Branco	Classe média baixa	Heterossexual	Estudar	4	3	3	4	4	3	4	3	3	4	4	2	3	4	4	3	3	4	4	4	3	3	4	4	4	4	3	3	3	4	4	4	4	3	4	4
228	P232	Feminino	Solteiro(a)	Branco	Classe média baixa	Heterossexual	Evento	4	4	3	3	3	3	3	3	2	5	3	2	3	4	3	4	4	2	5	5	3	2	3	3	4	4	3	2	2	5	3	4	4	4	3	5
229	P233	Masculino	Solteiro(a)	Branco	Classe média	Heterossexual	Atividades de Segurança da Informação (Eventos CTF)	3	3	3	4	4	3	3	5	5	5	3	3	3	4	4	3	3	5	5	5	3	3	4	4	4	3	4	5	5	5	4	4	3	5	5	5
230	P234	Masculino	Solteiro(a)	Pardo	Classe média	Heterossexual	Quaisquer atividade relacionadas ao Vetor Velocidade e Vetor Aceleração	3	3	2	2	2	2	3	3	4	2	2	2	2	4	2	2	3	2	3	3	2	2	2	3	3	2	2	2	2	4	2	3	3	2	4	2
231	P235	Masculino	Solteiro(a)	Branco	Classe média alta	Heterossexual	Quaisquer atividade relacionadas ao Vetor Velocidade e Vetor Aceleração	3	3	2	4	4	2	3	4	3	4	3	2	2	4	3	3	3	3	3	4	3	2	4	4	3	4	3	3	2	4	3	3	3	3	4	4
232	P236	Masculino	Solteiro(a)	Branco	Classe média	Heterossexual	Quaisquer atividade relacionadas ao Vetor Velocidade e Vetor Aceleração	4	1	5	2	5	4	3	4	2	4	3	2	2	5	4	3	3	2	5	3	4	1	3	5	2	4	4	3	4	1	3	2	5	5	3	3
233	P237	Masculino	Solteiro(a)	Não me identifico	Classe média	Heterossexual	Atividades de Segurança da Informação (Eventos CTF)	3	3	3	3	3	3	3	3	3	3	3	3	3	3	3	3	3	3	2	3	3	2	3	2	4	3	3	3	3	3	3	3	3	3	3	3
234	P238	Masculino	Solteiro(a)	Pardo	Classe média baixa	Heterossexual	Atividades de Segurança da Informação (Eventos CTF)	5	4	3	4	3	4	4	2	4	4	5	2	3	4	3	3	3	3	3	4	3	3	4	4	4	3	4	3	4	5	4	4	4	3	3	4
235	P239	Feminino	Solteiro(a)	Branco	Classe média	Heterossexual	Quaisquer atividade relacionadas ao Vetor Velocidade e Vetor Aceleração	4	4	3	3	3	4	3	3	4	5	3	3	2	5	3	4	3	4	5	5	3	3	4	5	4	4	3	4	2	5	4	4	3	5	4	5
236	P240	Feminino	Solteiro(a)	Pardo	Classe média	Heterossexual	Quaisquer atividade relacionadas ao Vetor Velocidade e Vetor Aceleração	4	3	4	5	4	1	4	4	3	4	4	4	4	5	4	4	4	2	3	4	3	4	5	5	4	4	4	3	3	5	4	4	4	4	3	4
237	P241	Feminino	União estável	Pardo	Classe média baixa	Heterossexual	Trabalho	3	4	3	4	4	4	5	2	3	4	5	5	4	4	3	4	5	2	3	4	4	3	3	4	3	4	5	2	3	4	4	4	5	2	3	4
238	P242	Feminino	Casado(a)	Pardo	Classe média baixa	Heterossexual	Projeto educacional	5	4	3	3	4	3	3	5	5	5	5	3	3	4	4	5	4	2	5	5	4	3	3	4	4	5	3	2	5	5	3	5	4	5	5	5
239	P243	Feminino	Solteiro(a)	Branco	Classe média alta	Heterossexual	Ministrar oficinas	5	5	1	5	5	5	4	4	5	5	5	2	4	5	5	5	5	3	5	5	4	3	5	5	5	5	5	3	5	5	4	5	5	3	4	5
240	P244	Masculino	Solteiro(a)	Pardo	Classe média	Heterossexual	Atividades de Segurança da Informação (Eventos CTF)	5	4	3	5	4	1	3	3	4	4	4	5	3	5	4	2	4	3	4	4	4	4	3	4	4	4	4	3	5	4	4	1	4	3	5	4
241	P245	Masculino	Solteiro(a)	Negro	Classe média	Heterossexual	Quaisquer atividade relacionadas ao Vetor Velocidade e Vetor Aceleração	3	3	3	4	5	2	4	2	3	3	3	4	3	3	3	3	3	3	4	4	3	4	4	4	4	2	3	3	3	3	5	3	3	3	3	3
242	P246	Masculino	Solteiro(a)	Pardo	Classe média	Heterossexual	Quaisquer atividade relacionadas ao Vetor Velocidade e Vetor Aceleração	5	3	4	5	4	1	5	5	4	3	4	2	2	4	4	5	5	1	4	4	3	2	4	3	3	4	5	5	5	5	4	5	5	5	4	4
243	P247	Feminino	Solteiro(a)	Branco	Classe média baixa	Prefiro não declarar	Quaisquer atividade relacionadas ao Vetor Velocidade e Vetor Aceleração	3	3	2	1	1	5	3	1	3	3	1	2	3	2	2	1	1	1	3	3	2	4	2	3	3	2	2	2	1	3	1	1	4	1	3	3
244	P248	Feminino	Casado(a)	Branco	Classe média	Heterossexual	Estudar	4	4	3	4	4	3	4	3	3	3	3	3	4	4	4	2	4	2	3	3	2	4	4	4	4	2	4	3	3	4	4	2	4	3	3	3
245	P249	Masculino	Solteiro(a)	Branco	Classe média baixa	Heterossexual	Quaisquer atividade relacionadas ao Vetor Velocidade e Vetor Aceleração	5	5	4	3	3	2	4	3	3	4	4	3	3	3	3	3	3	2	3	4	4	3	4	3	3	4	3	3	3	4	4	3	4	3	3	5
246	P250	Feminino	Casado(a)	Não me identifico	Classe média	Heterossexual	Aulas on-line - plataforma gameficada	4	4	2	3	3	2	3	2	4	4	3	3	3	4	3	3	3	3	4	3	3	3	4	3	4	4	3	2	3	4	4	3	4	3	4	4
247	P251	Masculino	Casado(a)	Branco	Classe média	Heterossexual	jogos	3	4	3	3	4	2	4	3	4	4	4	2	3	4	3	3	4	4	4	4	3	4	3	4	4	4	3	4	4	4	3	4	3	2	4	4
248	P252	Masculino	Solteiro(a)	Pardo	Classe média baixa	Heterossexual	Quaisquer atividade relacionadas ao Vetor Velocidade e Vetor Aceleração	1	5	4	3	4	3	3	3	4	4	5	4	4	4	3	5	5	5	5	4	4	4	3	4	2	5	4	4	5	4	4	4	5	5	5	5
249	P253	Masculino	Solteiro(a)	Branco	Classe baixa	Heterossexual	Estudos	4	3	1	3	3	2	4	2	1	2	3	2	2	3	2	2	3	2	1	2	3	2	4	2	3	2	3	2	1	2	3	3	3	2	1	2
250	P254	Feminino	Solteiro(a)	Branco	Classe média	Heterossexual	Quaisquer atividade relacionadas ao Vetor Velocidade e Vetor Aceleração	4	4	3	5	4	3	4	4	4	3	4	3	3	5	3	4	3	4	3	3	3	3	3	5	4	4	3	3	3	4	4	4	4	4	3	3
251	P255	Masculino	Casado(a)	Pardo	Classe média	Bissexual	Estudar	5	1	5	5	3	4	2	5	5	4	3	2	1	5	4	3	3	3	5	5	3	3	5	5	4	5	5	3	3	5	5	5	4	3	5	5
252	P256	Masculino	Casado(a)	Branco	Classe média	Heterossexual	meu trabalho	4	4	3	4	4	3	5	3	4	3	4	4	4	5	4	3	4	3	5	3	4	4	4	4	4	3	4	3	3	3	4	4	4	3	5	3
253	P257	Masculino	Solteiro(a)	Amarelo	Classe média baixa	Heterossexual	Atividades de Segurança da Informação (Eventos CTF)	3	2	3	2	2	1	2	2	4	3	1	2	2	3	2	1	2	2	3	3	2	2	2	2	2	1	2	1	3	3	2	3	3	2	4	3
254	P258	Feminino	Solteiro(a)	Branco	Classe média	Bissexual	Quaisquer atividade relacionadas ao Vetor Velocidade e Vetor Aceleração	3	3	4	3	3	3	4	4	4	3	3	4	3	4	4	3	4	3	3	3	3	3	4	4	4	3	3	3	5	3	4	3	4	4	4	3
255	P259	Masculino	Casado(a)	Branco	Classe média	Heterossexual	Programação	5	4	4	4	4	3	4	4	4	5	5	4	4	4	4	4	4	4	4	4	4	4	5	3	4	4	4	4	4	4	4	4	4	4	4	4
256	P260	Feminino	Solteiro(a)	Não me identifico	Classe média baixa	Heterossexual	Quaisquer atividade relacionadas ao Vetor Velocidade e Vetor Aceleração	3	3	2	3	3	2	2	4	3	3	3	2	3	3	3	2	2	2	2	3	3	2	2	2	2	3	2	2	3	3	3	2	3	3	3	3
257	P261	Masculino	Solteiro(a)	Negro	Classe baixa	Heterossexual	asdfasdf	1	1	1	1	1	1	1	1	1	2	1	1	1	1	1	1	1	1	1	1	1	1	1	1	1	1	1	1	1	1	1	1	1	1	1	1
258	P262	Masculino	Solteiro(a)	Branco	Classe média	Heterossexual	Atividades de Segurança da Informação (Eventos CTF)	3	3	4	3	3	3	3	2	4	4	3	4	3	3	3	2	3	2	3	3	3	4	3	3	4	2	3	2	2	3	3	2	2	4	4	3
259	P263	Feminino	Solteiro(a)	Branco	Classe média	Heterossexual	Quaisquer atividade relacionadas ao Vetor Velocidade e Vetor Aceleração	4	4	4	4	4	2	4	1	2	4	4	3	3	5	4	4	4	1	2	3	3	3	4	4	4	5	4	1	2	4	3	5	4	1	2	4
260	P264	Feminino	Solteiro(a)	Branco	Classe alta	Heterossexual	Quaisquer atividade relacionadas ao Vetor Velocidade e Vetor Aceleração	4	4	3	3	4	3	4	4	4	2	4	4	4	3	3	2	3	2	4	2	4	4	3	2	4	3	3	3	3	4	3	3	4	4	4	3
261	P265	Masculino	Solteiro(a)	Branco	Classe média baixa	Bissexual	Quaisquer atividade relacionadas ao Vetor Velocidade e Vetor Aceleração	4	4	2	4	3	2	4	4	5	5	4	3	3	5	4	4	4	3	5	5	4	3	4	4	4	5	4	4	2	5	4	4	5	4	5	5
262	P266	Masculino	Solteiro(a)	Branco	Classe média	Heterossexual	Atividades de Segurança da Informação (Eventos CTF)	4	4	2	3	3	3	3	3	3	4	3	2	3	4	3	3	3	3	3	4	2	2	3	3	3	3	3	3	3	4	3	4	3	2	2	5
263	P267	Masculino	Solteiro(a)	Branco	Classe média baixa	Heterossexual	Atividades diárias do trabalho	5	4	4	4	4	2	4	4	5	3	4	5	4	5	5	4	4	3	5	3	3	4	4	5	5	4	5	4	4	3	4	4	5	4	5	3
264	P268	Masculino	Casado(a)	Branco	Classe média	Heterossexual	Atividades de Segurança da Informação (Eventos CTF)	4	4	4	4	4	5	4	5	5	5	4	4	3	4	4	4	4	5	5	5	4	4	4	4	4	4	4	5	3	4	4	4	4	5	5	4
265	P269	Feminino	Casado(a)	Branco	Classe média baixa	Heterossexual	Reuniões	3	3	3	4	4	3	3	2	3	4	4	1	2	5	4	3	4	2	3	4	3	2	4	4	4	3	3	2	2	3	4	4	5	1	3	4
266	P270	Feminino	Solteiro(a)	Branco	Classe média	Heterossexual	Quaisquer atividade relacionadas ao Vetor Velocidade e Vetor Aceleração	3	3	1	3	1	2	2	1	5	2	1	3	3	4	3	3	1	2	4	3	2	3	2	4	2	3	3	2	3	2	2	3	4	3	5	1
267	P271	Feminino	Solteiro(a)	Pardo	Classe média	Heterossexual	Fotografar (sessão de fotos fechada ou ao ar livre0	4	4	4	4	4	5	4	5	4	5	4	4	4	4	4	5	4	4	4	5	4	4	4	4	4	5	4	4	4	5	4	4	4	5	5	5
268	P272	Feminino	Solteiro(a)	Branco	Classe média baixa	Heterossexual	Quaisquer atividade relacionadas ao Vetor Velocidade e Vetor Aceleração	3	3	3	3	3	2	3	2	3	4	3	3	3	4	3	3	4	3	3	4	2	3	3	4	3	3	3	3	2	3	3	3	3	3	3	3
269	P273	Feminino	Solteiro(a)	Branco	Classe média	Heterossexual	Quaisquer atividade relacionadas ao Vetor Velocidade e Vetor Aceleração	4	4	2	4	4	4	4	3	4	4	3	2	2	4	4	4	4	2	4	4	3	2	3	4	4	4	4	3	2	5	3	4	4	3	4	4
270	P274	Masculino	Solteiro(a)	Branco	Classe média	Heterossexual	Atividades de Segurança da Informação (Eventos CTF)	4	4	4	4	5	4	4	5	5	5	4	3	4	5	4	4	4	5	5	5	4	4	4	5	4	4	4	5	5	5	4	4	4	5	5	5
271	P275	Masculino	Divorciado(a)	Pardo	Classe média baixa	Heterossexual	Eventos e Congressos	4	4	2	4	3	4	4	3	3	4	4	4	3	3	4	3	4	2	3	4	4	4	3	3	4	3	3	2	4	4	4	3	3	2	4	4
272	P276	Masculino	Solteiro(a)	Branco	Classe média	Heterossexual	Aula	5	4	4	4	3	3	3	4	3	3	4	3	3	5	4	3	3	2	3	4	4	4	4	4	5	4	4	2	4	5	4	4	4	4	3	3
273	P278	Masculino	Solteiro(a)	Branco	Classe média	Homossexual	Aprender	4	4	3	4	3	3	4	4	4	5	5	2	4	5	4	4	4	5	4	5	3	2	3	3	4	4	4	2	3	4	3	4	4	3	5	4
274	P279	Masculino	Casado(a)	Branco	Classe média	Heterossexual	resolucao de problemas	4	4	3	3	4	3	4	4	3	3	4	3	3	4	4	3	3	3	3	3	4	3	4	4	4	3	4	3	3	3	4	4	4	3	3	3
275	P280	Feminino	Solteiro(a)	Branco	Classe média baixa	Heterossexual	Quaisquer atividade relacionadas ao Vetor Velocidade e Vetor Aceleração	3	3	3	4	4	3	3	2	3	3	3	2	2	4	3	3	3	2	3	3	3	2	4	4	4	3	2	4	3	3	4	3	3	4	3	3
276	P281	Masculino	Solteiro(a)	Negro	Classe baixa	Heterossexual	Atividades de Segurança da Informação (Eventos CTF)	1	1	1	1	1	1	1	1	1	1	1	1	1	1	1	1	1	1	1	1	1	1	1	1	1	1	1	1	1	1	1	1	1	1	1	1
277	P282	Masculino	Solteiro(a)	Branco	Classe baixa	Heterossexual	Atividades de Segurança da Informação (Eventos CTF)	5	3	2	4	4	4	5	4	2	3	3	1	2	5	5	5	4	1	2	3	2	2	4	4	4	4	5	2	2	4	4	4	5	4	3	4
278	P283	Feminino	Solteiro(a)	Branco	Classe média	Heterossexual	Prática de atividade física yoga	4	4	4	3	5	4	4	5	4	4	3	3	3	4	3	3	3	3	5	5	3	4	5	4	3	4	3	3	5	5	3	4	4	5	5	5
279	P284	Masculino	Solteiro(a)	Pardo	Classe média baixa	Homossexual	Quaisquer atividade relacionadas ao Vetor Velocidade e Vetor Aceleração	4	4	3	4	4	3	4	5	4	4	5	3	4	4	4	3	2	1	3	4	3	2	4	4	5	4	3	5	3	5	4	3	5	5	5	4
280	P285	Masculino	Solteiro(a)	Branco	Classe média	Prefiro não declarar	Atividades de Segurança da Informação (Eventos CTF)	3	3	2	2	4	3	4	2	4	4	2	2	3	3	4	3	3	2	4	4	2	2	3	2	4	3	4	2	4	4	4	3	3	2	4	4
281	P286	Outro	Divorciado(a)	Pardo	Classe alta	Homossexual	Atividades de Segurança da Informação (Eventos CTF)	2	3	4	5	4	5	4	4	2	1	1	4	1	1	2	4	2	2	4	4	3	5	5	1	3	4	5	2	2	4	4	5	5	3	2	1
282	P287	Masculino	Solteiro(a)	Negro	Classe média	Heterossexual	Quiz de literatura	5	3	2	5	4	2	3	2	3	4	3	3	2	5	4	3	3	1	3	3	2	2	4	5	3	4	4	2	3	3	5	5	4	2	3	5
283	P288	Masculino	Solteiro(a)	Branco	Classe média	Heterossexual	Quaisquer atividade relacionadas ao Vetor Velocidade e Vetor Aceleração	4	3	2	4	3	3	4	3	3	2	4	3	3	3	3	3	3	2	2	3	4	4	4	3	5	4	3	4	2	4	4	5	3	2	3	4
284	P289	Masculino	Casado(a)	Branco	Classe média	Heterossexual	Atividades de Segurança da Informação (Eventos CTF)	4	4	3	3	4	4	4	3	4	4	3	3	3	4	4	4	3	3	4	3	3	3	3	3	5	4	4	3	3	4	4	4	4	3	4	5
285	P290	Feminino	Solteiro(a)	Branco	Classe alta	Heterossexual	Quaisquer atividade relacionadas ao Vetor Velocidade e Vetor Aceleração	3	4	3	4	3	2	3	4	4	3	3	3	3	5	4	4	4	2	4	2	3	3	3	4	3	3	3	4	3	4	4	4	4	4	3	4
286	P291	Feminino	Solteiro(a)	Branco	Classe média baixa	Heterossexual	Atividades de Segurança da Informação (Eventos CTF)	3	3	3	4	4	4	4	4	3	3	3	3	3	4	4	4	4	4	3	3	2	3	4	4	3	4	4	4	3	4	4	4	4	4	3	3
287	P292	Feminino	Solteiro(a)	Pardo	Classe média baixa	Heterossexual	jogar jogos eletrônicos	3	3	4	4	3	5	4	4	5	4	4	4	3	4	4	4	4	5	4	4	3	4	4	5	5	4	4	4	4	4	3	4	4	4	5	5
288	P293	Masculino	Casado(a)	Branco	Classe média	Heterossexual	Eventos	3	5	3	5	4	3	3	2	2	4	3	4	3	4	4	4	4	2	2	4	3	2	2	4	4	3	3	2	2	4	4	3	3	5	1	4
289	P294	Masculino	Solteiro(a)	Branco	Classe média baixa	Heterossexual	Quaisquer atividade relacionadas ao Vetor Velocidade e Vetor Aceleração	3	3	3	4	4	3	4	2	3	4	3	2	3	4	3	4	3	2	3	4	3	3	3	4	4	4	4	2	3	4	3	4	4	2	3	4
290	P295	Feminino	Solteiro(a)	Branco	Classe baixa	Heterossexual	Quaisquer atividade relacionadas ao Vetor Velocidade e Vetor Aceleração	5	3	3	5	5	3	5	1	3	5	4	1	3	5	5	3	5	1	3	3	2	1	4	5	2	5	5	1	2	5	3	3	5	1	5	5
291	P296	Feminino	Casado(a)	Branco	Classe média	Heterossexual	Jogo de cartas	4	4	3	4	4	3	4	4	5	4	4	3	3	4	4	4	4	4	4	4	3	3	4	4	4	4	4	4	4	3	5	4	4	4	5	4
292	P297	Feminino	Solteiro(a)	Pardo	Classe média baixa	Heterossexual	Quaisquer atividade relacionadas ao Vetor Velocidade e Vetor Aceleração	3	3	3	3	3	2	3	1	3	3	3	3	3	4	2	2	3	1	3	3	3	3	3	4	3	3	3	1	3	4	3	3	3	3	3	4
293	P298	Masculino	Solteiro(a)	Pardo	Classe média	Heterossexual	Atividades de Segurança da Informação (Eventos CTF)	4	4	2	5	5	5	5	3	3	5	4	1	1	5	5	5	5	3	3	5	4	1	4	5	5	5	5	5	1	5	5	5	5	5	3	5
294	P299	Masculino	Solteiro(a)	Pardo	Classe média baixa	Heterossexual	Quaisquer atividade relacionadas ao Vetor Velocidade e Vetor Aceleração	5	4	2	4	3	3	5	2	2	3	5	3	2	5	3	4	3	2	3	4	3	2	4	4	4	4	4	2	2	4	2	4	5	3	2	4
295	P300	Masculino	Solteiro(a)	Pardo	Classe média baixa	Heterossexual	Quaisquer atividade relacionadas ao Vetor Velocidade e Vetor Aceleração	2	3	4	4	3	1	2	2	3	3	3	3	2	4	3	3	3	3	3	2	2	3	4	4	3	3	2	4	1	3	3	4	4	5	4	3
296	P301	Masculino	Casado(a)	Pardo	Classe média	Heterossexual	Atividades de Segurança da Informação (Eventos CTF)	5	3	3	4	4	3	3	2	1	4	3	3	1	5	4	3	3	2	1	4	3	1	4	3	5	3	5	2	1	4	4	3	5	3	1	4
297	P302	Masculino	União estável	Pardo	Classe média	Heterossexual	Atividades de Segurança da Informação (Eventos CTF)	4	2	3	3	3	3	3	4	3	4	3	3	3	3	3	4	3	4	3	4	2	3	3	3	4	4	3	4	3	5	3	5	4	4	3	4
298	P303	Feminino	Solteiro(a)	Pardo	Classe média baixa	Bissexual	Quaisquer atividade relacionadas ao Vetor Velocidade e Vetor Aceleração	3	3	3	2	2	1	2	1	5	3	1	2	2	3	2	1	1	1	5	3	2	2	3	2	2	2	1	1	5	5	2	1	1	1	5	5
299	P304	Feminino	Casado(a)	Branco	Classe média alta	Heterossexual	Aprendendo música	5	5	4	5	4	2	4	4	5	5	3	1	3	5	5	5	5	5	5	5	4	3	4	5	4	5	5	5	5	5	4	5	5	5	4	5
300	P305	Masculino	Solteiro(a)	Pardo	Classe média baixa	Heterossexual	Quaisquer atividade relacionadas ao Vetor Velocidade e Vetor Aceleração	4	4	3	3	4	4	5	2	2	3	4	3	2	4	5	4	4	2	3	3	4	3	4	3	5	4	5	3	1	4	4	4	4	2	3	4
301	P306	Feminino	Casado(a)	Branco	Classe média	Heterossexual	Academia	4	4	4	4	4	2	4	2	3	2	5	2	3	5	4	3	4	2	3	4	4	2	4	4	4	3	4	2	2	4	4	2	4	2	3	4
302	P307	Feminino	Solteiro(a)	Branco	Classe média	Heterossexual	Quaisquer atividade relacionadas ao Vetor Velocidade e Vetor Aceleração	4	4	3	4	3	5	3	5	1	3	4	3	3	3	5	4	3	1	1	3	3	2	3	3	5	4	3	5	4	5	4	5	4	5	1	4
303	P308	Feminino	Solteiro(a)	Branco	Classe média	Prefiro não declarar	Fazer trabalho da faculdade	3	3	3	3	2	1	2	1	5	1	3	3	1	3	2	1	1	1	4	1	1	1	3	3	3	1	3	1	2	1	3	2	3	1	5	1
304	P309	Masculino	Casado(a)	Branco	Classe média baixa	Heterossexual	Atividades de Segurança da Informação (Eventos CTF)	4	4	3	4	3	3	4	2	5	4	2	2	2	5	3	3	4	2	5	5	2	2	3	4	4	5	4	1	4	5	3	4	4	1	5	5
305	P310	Masculino	Solteiro(a)	Pardo	Classe média baixa	Heterossexual	Quaisquer atividade relacionadas ao Vetor Velocidade e Vetor Aceleração	2	4	3	4	4	4	3	1	3	5	1	4	2	1	2	3	3	3	2	3	4	3	3	4	3	4	3	4	3	4	4	3	3	3	1	2
306	P311	Feminino	Solteiro(a)	Pardo	Classe média	Heterossexual	Quaisquer atividade relacionadas ao Vetor Velocidade e Vetor Aceleração	4	3	3	3	3	2	3	1	2	4	2	3	3	5	4	2	3	2	3	4	3	3	3	5	4	3	3	2	2	4	3	3	3	2	3	4
307	P312	Masculino	Divorciado(a)	Branco	Classe média	Heterossexual	Atividades de Segurança da Informação (Eventos CTF)	4	3	3	4	3	4	4	5	3	4	3	3	4	5	4	3	4	3	3	4	3	3	2	4	4	4	4	5	3	4	3	3	3	5	3	4
308	P313	Feminino	Solteiro(a)	Branco	Classe média	Heterossexual	Quaisquer atividade relacionadas ao Vetor Velocidade e Vetor Aceleração	3	3	3	3	3	2	3	3	3	3	3	2	2	3	3	3	4	3	3	3	3	2	3	3	4	3	3	3	3	3	4	3	4	4	4	4
309	P314	Masculino	Solteiro(a)	Negro	Classe média baixa	Heterossexual	Atividades de Segurança da Informação (Eventos CTF)	3	3	3	5	5	1	3	3	5	5	4	2	1	5	5	5	5	1	5	5	3	2	5	5	5	5	5	2	5	5	3	5	5	3	5	5
310	P315	Masculino	Casado(a)	Branco	Classe média	Heterossexual	Palestra	4	3	1	3	2	2	3	2	4	3	3	3	3	3	2	2	2	2	4	3	3	2	3	3	2	2	2	2	3	3	2	3	4	2	4	3
311	P316	Masculino	Solteiro(a)	Não me identifico	Classe média	Heterossexual	Atividades de Segurança da Informação (Eventos CTF)	3	3	3	3	3	3	3	3	3	3	3	3	3	3	3	3	3	3	3	3	3	3	3	3	3	3	3	3	3	3	3	3	3	3	3	3
312	P317	Feminino	Solteiro(a)	Negro	Classe média baixa	Heterossexual	Atividades em que tenho "concorrência"	4	5	4	4	5	4	5	3	4	5	5	4	4	5	5	4	4	4	4	5	5	5	5	5	5	5	5	4	4	5	5	5	5	3	4	5
313	P318	Masculino	Solteiro(a)	Branco	Classe baixa	Heterossexual	Atividade rural	5	5	4	4	3	4	4	1	5	5	3	1	2	4	2	3	2	1	5	5	4	2	1	3	2	3	3	5	3	5	1	3	3	1	5	5
314	P319	Masculino	Solteiro(a)	Branco	Classe média	Heterossexual	Programação	5	2	2	4	3	5	4	3	4	4	3	3	2	5	3	5	4	5	4	4	2	2	4	5	3	5	4	4	2	5	3	5	4	4	5	4
315	P320	Feminino	Solteiro(a)	Negro	Classe baixa	Bissexual	Atividades de Segurança da Informação (Eventos CTF)	3	5	4	5	5	5	4	4	4	5	5	3	5	5	5	4	4	3	5	5	3	4	5	5	4	5	5	4	4	5	3	5	3	3	5	5
316	P321	Masculino	Solteiro(a)	Branco	Classe média baixa	Heterossexual	Quaisquer atividade relacionadas ao Vetor Velocidade e Vetor Aceleração	5	4	3	4	3	3	4	2	3	4	4	4	3	4	3	3	4	3	3	4	3	3	4	4	3	3	4	2	3	4	3	3	3	2	3	4
317	P322	Masculino	Solteiro(a)	Branco	Classe média baixa	Heterossexual	Quaisquer atividade relacionadas ao Vetor Velocidade e Vetor Aceleração	4	4	3	3	4	3	4	4	4	3	4	2	3	3	4	4	4	3	4	4	4	3	4	3	4	4	4	4	3	4	4	4	4	4	4	4
318	P323	Feminino	Solteiro(a)	Não me identifico	Classe média baixa	Heterossexual	Quaisquer atividade relacionadas ao Vetor Velocidade e Vetor Aceleração	4	3	2	4	4	3	3	2	3	2	3	3	3	4	4	3	3	3	3	3	3	3	4	4	4	3	3	3	3	4	5	3	5	2	3	3
319	P324	Masculino	Solteiro(a)	Branco	Classe média baixa	Heterossexual	Quaisquer atividade relacionadas ao Vetor Velocidade e Vetor Aceleração	4	2	1	3	4	2	4	5	1	2	4	2	3	4	3	2	3	2	3	3	2	2	3	3	3	3	2	5	2	3	4	2	3	5	1	3
320	P325	Masculino	Solteiro(a)	Branco	Classe baixa	Heterossexual	Quaisquer atividade relacionadas ao Vetor Velocidade e Vetor Aceleração	3	4	2	3	4	4	4	3	4	5	4	2	2	4	4	4	4	3	4	5	3	2	4	4	4	4	4	3	3	5	4	4	4	3	4	5
321	P326	Feminino	União estável	Indígena	Classe média baixa	Homossexual	Atividades de Segurança da Informação (Eventos CTF)	1	4	4	3	4	3	3	1	4	2	2	5	4	2	2	2	2	2	2	2	2	2	4	2	2	2	2	2	2	2	2	3	1	3	1	4
322	P327	Masculino	União estável	Branco	Classe média	Heterossexual	Trabalho	3	3	3	3	3	3	3	2	3	3	3	3	4	3	3	3	3	3	3	3	3	3	4	3	3	3	3	3	3	3	3	3	4	3	4	3
323	P328	Feminino	Solteiro(a)	Branco	Classe média baixa	Bissexual	Quaisquer atividade relacionadas ao Vetor Velocidade e Vetor Aceleração	2	2	3	4	3	2	2	3	5	2	2	2	3	3	3	2	2	3	4	2	2	3	4	3	3	2	2	3	3	2	4	3	3	4	5	1
324	P329	Masculino	Solteiro(a)	Branco	Classe média	Bissexual	Quaisquer atividade relacionadas ao Vetor Velocidade e Vetor Aceleração	2	3	3	5	5	3	4	3	3	3	1	2	1	5	5	1	2	4	3	2	1	2	5	5	5	3	4	3	3	3	5	2	5	2	4	4
325	P330	Feminino	Solteiro(a)	Branco	Classe média baixa	Heterossexual	Quaisquer atividade relacionadas ao Vetor Velocidade e Vetor Aceleração	3	2	3	3	3	3	3	2	4	3	3	3	2	3	2	2	3	3	2	2	3	3	2	2	3	3	3	2	3	3	3	3	3	2	2	3
326	P331	Masculino	Solteiro(a)	Branco	Classe média	Heterossexual	Apresentar um Trabalho em público	4	4	4	4	4	4	3	1	5	5	4	3	3	4	4	5	3	1	5	4	3	3	3	4	4	5	3	3	4	5	4	5	4	3	5	4
327	P332	Masculino	Casado(a)	Branco	Classe média	Heterossexual	Atividades de Segurança da Informação (Eventos CTF)	3	3	3	3	4	1	3	3	5	5	4	3	3	5	3	5	3	1	5	5	2	3	3	5	2	3	3	3	5	5	3	5	4	3	5	5
328	P333	Masculino	Casado(a)	Branco	Classe média alta	Heterossexual	Aula	2	5	1	3	2	3	4	5	4	2	5	2	4	1	2	3	2	5	1	5	2	3	4	2	2	4	4	3	3	1	2	3	4	1	4	2
329	P334	Feminino	Solteiro(a)	Branco	Classe média baixa	Heterossexual	Quaisquer atividade relacionadas ao Vetor Velocidade e Vetor Aceleração	4	3	3	3	3	2	3	1	3	3	3	2	2	3	3	2	2	1	3	3	3	2	3	3	3	3	3	1	3	3	3	4	4	1	3	4
330	P337	Feminino	Solteiro(a)	Amarelo	Classe média alta	Heterossexual	Uma partida de jogo	4	3	4	3	4	4	4	4	5	3	3	4	4	2	4	3	3	3	5	4	3	4	4	4	5	4	4	4	4	3	4	4	4	4	5	3
331	P338	Masculino	Solteiro(a)	Branco	Classe média	Heterossexual	Quaisquer atividade relacionadas ao Vetor Velocidade e Vetor Aceleração	3	3	2	2	4	3	4	2	4	4	3	3	2	4	5	3	3	1	3	3	3	3	4	5	3	3	4	2	3	5	5	3	4	3	5	2
332	P339	Feminino	Solteiro(a)	Pardo	Classe baixa	Heterossexual	Quaisquer atividade relacionadas ao Vetor Velocidade e Vetor Aceleração	3	3	2	3	2	1	1	3	3	2	2	1	1	4	3	2	2	3	5	2	2	2	3	2	2	2	1	3	4	2	3	1	2	4	4	1
333	P340	Masculino	Solteiro(a)	Branco	Classe média baixa	Heterossexual	Quaisquer atividade relacionadas ao Vetor Velocidade e Vetor Aceleração	5	5	3	5	5	3	5	4	3	5	5	2	3	5	5	4	5	1	4	5	4	3	4	5	5	5	5	4	1	5	5	5	5	4	3	5
334	P341	Feminino	Casado(a)	Branco	Classe alta	Heterossexual	aulas	5	5	5	5	4	5	5	5	5	5	5	4	5	5	5	5	5	5	5	5	5	5	5	5	5	5	5	5	5	5	4	5	5	5	5	5
335	P342	Feminino	Solteiro(a)	Branco	Classe média	Heterossexual	Quaisquer atividade relacionadas ao Vetor Velocidade e Vetor Aceleração	4	4	3	4	3	3	4	3	3	4	4	3	4	4	3	4	3	3	3	4	4	4	4	3	4	4	4	4	3	4	3	4	4	3	4	4
336	P343	Feminino	Solteiro(a)	Negro	Classe baixa	Heterossexual	Tocas Piano	4	3	4	4	4	4	4	3	5	4	3	4	4	5	4	3	3	3	3	4	3	4	4	5	4	3	4	3	4	4	5	4	4	4	5	4
337	P344	Feminino	União estável	Branco	Classe média	Heterossexual	Atividade	4	4	4	4	4	3	4	3	3	4	4	4	3	4	4	3	4	3	3	4	4	3	4	4	4	3	4	3	3	4	4	4	4	3	3	4
338	P345	Masculino	Casado(a)	Negro	Classe média baixa	Heterossexual	Projetos Educacionais	5	5	4	4	4	4	4	4	4	5	4	3	2	5	4	4	3	4	5	5	5	3	4	4	4	4	4	5	4	5	3	4	4	5	4	5
339	P346	Masculino	Casado(a)	Branco	Classe baixa	Heterossexual	Atividades de Segurança da Informação (Eventos CTF)	3	3	3	3	3	3	3	3	3	3	3	3	3	3	3	3	3	3	3	3	3	3	3	3	3	3	3	3	3	3	3	3	3	3	3	3
340	P347	Feminino	Solteiro(a)	Negro	Classe média	Prefiro não declarar	Quiz de literatura	3	3	2	2	3	2	4	2	1	3	3	3	4	3	3	1	2	2	1	3	3	4	2	3	2	4	3	3	1	2	4	2	3	3	1	2
341	P348	Masculino	Solteiro(a)	Branco	Classe alta	Heterossexual	Quaisquer atividade relacionadas ao Vetor Velocidade e Vetor Aceleração	3	3	3	3	4	2	4	2	4	5	4	4	5	4	3	3	3	1	4	4	4	3	4	2	5	2	3	2	4	3	3	2	5	2	5	3
342	P349	Feminino	Solteiro(a)	Branco	Classe média	Bissexual	Jogar videogame	4	4	2	3	4	2	4	5	5	5	4	2	2	4	5	4	4	5	5	5	4	2	4	4	4	5	5	1	5	4	5	5	5	5	5	5
343	P350	Feminino	Solteiro(a)	Pardo	Classe média baixa	Heterossexual	Atividade	4	4	4	4	3	4	4	3	4	4	4	4	4	4	2	4	3	3	4	4	3	3	3	3	2	4	4	3	4	4	3	4	4	3	4	4
344	P351	Feminino	Solteiro(a)	Pardo	Classe média	Heterossexual	Quaisquer atividade relacionadas ao Vetor Velocidade e Vetor Aceleração	3	3	3	3	3	3	3	1	3	3	3	2	3	3	4	2	3	1	3	3	3	2	4	3	3	3	3	1	1	4	3	3	3	1	3	4
345	P352	Masculino	Solteiro(a)	Branco	Classe média	Heterossexual	Quaisquer atividade relacionadas ao Vetor Velocidade e Vetor Aceleração	2	4	2	4	2	3	3	4	3	2	3	3	4	4	3	3	2	5	3	2	3	4	4	4	4	3	3	5	3	2	4	4	3	5	3	2
346	P353	Masculino	Solteiro(a)	Pardo	Classe média baixa	Heterossexual	Quaisquer atividade relacionadas ao Vetor Velocidade e Vetor Aceleração	4	4	3	4	3	3	4	3	3	4	4	2	3	3	4	3	3	2	4	3	3	4	4	3	3	3	3	3	2	4	4	3	4	3	2	3
347	P354	Feminino	União estável	Negro	Classe média	Homossexual	atividade que exija minha exposição diante dos outros	4	4	4	4	3	2	3	2	3	4	3	4	3	3	3	3	3	1	3	3	3	3	3	3	4	3	3	2	2	3	4	3	3	2	4	3
348	P355	Masculino	Casado(a)	Pardo	Classe alta	Heterossexual	Interação em eventos	4	5	4	5	5	5	4	4	5	5	4	4	4	4	5	5	4	4	4	5	5	5	4	5	5	5	5	4	5	5	5	5	5	4	5	5
349	P356	Feminino	Solteiro(a)	Negro	Classe média baixa	Heterossexual	Escrita de artigo	3	3	3	4	3	3	3	3	3	4	4	3	3	4	3	3	3	3	3	3	3	3	4	4	4	3	3	3	3	4	3	3	3	3	3	3
350	P357	Feminino	Solteiro(a)	Pardo	Classe média	Heterossexual	Quaisquer atividade relacionadas ao Vetor Velocidade e Vetor Aceleração	4	4	4	3	4	4	5	3	5	4	4	2	4	4	5	4	3	3	2	5	4	3	3	3	4	4	3	3	4	4	3	4	4	3	5	4
351	P358	Feminino	Divorciado(a)	Branco	Classe média baixa	Heterossexual	Reuniões Pedagógicas	4	3	3	3	3	3	3	3	3	4	3	3	2	3	3	3	3	3	3	3	3	3	3	3	3	3	3	4	3	4	3	3	3	3	3	3
352	P359	Feminino	Solteiro(a)	Branco	Classe média baixa	Prefiro não declarar	Quaisquer atividade relacionadas ao Vetor Velocidade e Vetor Aceleração	2	3	3	3	4	2	3	1	5	4	2	2	2	4	3	2	3	1	5	3	2	3	2	3	3	3	3	2	4	3	4	3	3	2	5	4
353	P360	Feminino	União estável	Branco	Classe média	Heterossexual	Que necessitam de solução inovadora	5	4	4	5	3	5	4	5	4	4	3	4	4	4	4	4	4	4	5	5	4	4	5	4	4	4	4	5	4	4	5	4	4	5	4	5
354	P361	Feminino	Solteiro(a)	Amarelo	Classe média alta	Prefiro não declarar	Evento	4	3	2	3	4	3	3	2	3	3	2	2	2	4	2	4	3	2	3	3	2	2	3	2	3	3	3	1	2	4	4	4	4	4	3	3
355	P362	Feminino	Solteiro(a)	Branco	Classe média	Heterossexual	Quaisquer atividade relacionadas ao Vetor Velocidade e Vetor Aceleração	4	3	2	4	3	4	4	2	3	3	3	4	3	4	4	4	4	3	4	5	3	4	4	4	3	4	3	4	3	5	4	4	4	3	5	4
356	P363	Masculino	Solteiro(a)	Pardo	Classe média baixa	Prefiro não declarar	Musculação	4	4	3	5	4	3	5	5	1	3	4	4	3	5	4	4	5	5	1	3	4	3	4	5	4	4	5	5	1	3	3	4	5	5	1	3
357	P364	Masculino	Solteiro(a)	Branco	Classe média	Heterossexual	Atividades de Segurança da Informação (Eventos CTF)	5	5	5	5	5	2	4	3	5	5	5	3	2	5	5	4	5	2	5	5	5	2	5	5	5	5	5	5	2	5	5	5	5	5	5	5
358	P365	Masculino	Solteiro(a)	Negro	Classe média baixa	Heterossexual	Atividades de Segurança da Informação (Eventos CTF)	5	5	3	5	4	4	4	2	2	5	4	2	2	5	4	4	4	5	3	5	3	1	5	4	5	4	4	2	2	5	4	5	5	2	2	5
359	P366	Masculino	Solteiro(a)	Branco	Classe baixa	Heterossexual	Atividades de Segurança da Informação (Eventos CTF)	3	4	4	4	4	4	3	5	4	4	3	3	3	4	4	4	4	5	4	4	3	4	4	4	4	4	4	5	4	4	4	4	4	5	4	4
360	P367	Feminino	Casado(a)	Branco	Classe média baixa	Heterossexual	aula online	4	4	3	4	4	3	3	4	3	4	3	2	2	5	4	3	3	3	3	3	3	2	4	4	4	4	3	5	3	4	4	4	4	5	3	4
361	P368	Feminino	Solteiro(a)	Branco	Classe média alta	Prefiro não declarar	Atividades de Segurança da Informação (Eventos CTF)	5	4	3	3	3	3	3	3	3	3	3	3	3	3	3	3	3	3	3	3	3	3	3	3	3	3	3	3	3	4	4	3	2	3	3	5
362	P369	Feminino	Solteiro(a)	Branco	Classe média baixa	Heterossexual	Quaisquer atividade relacionadas ao Vetor Velocidade e Vetor Aceleração	4	3	4	3	3	4	4	2	2	4	3	3	3	5	4	3	3	2	4	3	3	3	3	4	4	4	4	3	3	5	4	4	5	4	4	4
363	P370	Masculino	Solteiro(a)	Negro	Classe baixa	Bissexual	Atividades de Segurança da Informação (Eventos CTF)	3	3	2	4	2	4	4	3	5	5	3	2	2	4	2	5	2	3	5	5	2	2	4	4	2	5	3	3	5	5	3	5	2	4	5	5
364	P371	Masculino	Solteiro(a)	Pardo	Classe média baixa	Heterossexual	Jogos	3	4	4	4	2	3	4	2	5	4	3	3	4	3	3	5	3	2	4	5	3	3	4	4	3	5	2	1	4	5	4	5	4	2	5	5
365	P372	Feminino	Solteiro(a)	Branco	Classe média alta	Heterossexual	Quaisquer atividade relacionadas ao Vetor Velocidade e Vetor Aceleração	3	3	4	3	2	3	4	1	4	4	3	4	4	4	3	4	2	1	4	4	4	4	3	3	2	4	2	1	3	4	2	4	3	1	4	3
366	P373	Masculino	Solteiro(a)	Branco	Classe média	Heterossexual	Atividades que Fez nesta semana para aprender Vetor Velocidade e Vetor Aceleração	4	5	4	5	5	2	4	2	4	5	4	1	3	4	5	3	4	2	5	5	4	2	4	4	5	2	3	2	2	5	5	4	5	2	5	5
367	P374	Masculino	Solteiro(a)	Branco	Classe média baixa	Heterossexual	Quaisquer atividade relacionadas ao Vetor Velocidade e Vetor Aceleração	4	3	3	3	3	2	3	2	4	3	3	2	4	2	3	4	3	2	3	2	3	2	2	2	4	3	3	1	2	5	3	4	3	1	5	4
368	P375	Masculino	Solteiro(a)	Amarelo	Classe média	Heterossexual	Quaisquer atividade relacionadas ao Vetor Velocidade e Vetor Aceleração	4	4	2	4	4	4	4	3	3	4	4	3	2	4	4	5	4	4	3	4	4	2	4	4	4	4	4	3	3	4	5	4	4	4	3	4
369	P376	Masculino	Solteiro(a)	Negro	Classe média baixa	Heterossexual	Quaisquer atividade relacionadas ao Vetor Velocidade e Vetor Aceleração	5	4	2	3	4	2	3	3	4	3	4	3	2	3	3	3	3	3	4	4	4	2	4	4	3	3	3	3	3	5	3	4	4	3	4	3
370	P377	Feminino	Solteiro(a)	Branco	Classe média baixa	Prefiro não declarar	Quaisquer atividade relacionadas ao Vetor Velocidade e Vetor Aceleração	4	4	2	3	3	1	4	4	4	4	3	3	2	4	5	3	3	3	4	3	3	3	3	3	3	2	4	4	2	3	2	3	4	4	5	3
371	P378	Masculino	Solteiro(a)	Pardo	Classe baixa	Heterossexual	Atividades de Segurança da Informação (Eventos CTF)	4	4	3	4	3	4	4	4	5	5	3	1	3	4	4	4	4	4	5	4	3	3	3	4	4	4	4	4	4	4	4	4	4	5	5	4
372	P379	Masculino	Solteiro(a)	Branco	Classe média	Heterossexual	Atividades de Segurança da Informação (Eventos CTF)	3	2	2	3	4	3	4	2	5	5	2	2	1	3	4	3	4	2	3	4	1	1	4	3	4	3	3	2	4	3	5	3	4	2	5	4
373	P380	Masculino	União estável	Negro	Classe média	Heterossexual	Análise de dados	5	5	4	4	4	3	5	4	4	4	5	3	3	5	4	5	5	2	5	5	5	3	5	5	5	5	3	4	5	5	4	5	5	4	5	5
374	P381	Feminino	Casado(a)	Amarelo	Classe média baixa	Bissexual	Palestra	4	3	4	4	5	5	3	5	5	5	4	3	4	3	4	4	3	4	4	4	4	5	3	5	3	3	5	5	5	2	3	5	5	5	4	3
375	P382	Masculino	Solteiro(a)	Branco	Classe média baixa	Heterossexual	Atividades de Segurança da Informação (Eventos CTF)	3	3	2	4	3	3	3	3	3	5	3	3	3	5	4	4	3	3	3	4	2	3	2	4	4	4	4	3	3	5	3	4	4	5	3	5
376	P383	Masculino	Casado(a)	Indígena	Classe média	Heterossexual	Atividade acadêmica	4	3	2	4	4	2	2	4	3	4	4	2	2	4	4	3	2	1	3	3	3	1	3	4	4	3	3	2	2	3	5	3	4	2	3	4
377	P384	Feminino	Casado(a)	Branco	Classe média	Heterossexual	Processo Seletivo	4	4	3	4	3	3	3	3	4	4	4	3	3	4	3	4	3	1	4	4	3	3	4	4	3	4	3	1	3	4	3	4	3	3	4	4
378	P385	Feminino	União estável	Branco	Classe média baixa	Heterossexual	Preparação de problemas	1	1	1	1	1	1	1	1	1	1	1	1	1	1	1	1	1	1	1	1	1	1	1	1	1	1	1	1	1	1	1	1	1	1	1	1
379	P386	Feminino	Casado(a)	Branco	Classe média	Heterossexual	Ministrar uma disciplina nova	4	4	3	4	4	3	4	2	4	4	4	2	1	5	3	4	4	2	4	4	3	1	3	3	3	4	3	3	2	4	3	4	5	2	5	4
380	P387	Masculino	Solteiro(a)	Não me identifico	Classe média	Heterossexual	Quaisquer atividade relacionadas ao Vetor Velocidade e Vetor Aceleração	3	3	2	3	3	2	4	2	4	3	3	2	2	3	4	3	4	3	3	4	3	4	3	3	3	3	3	3	4	4	2	4	3	4	4	5
381	P388	Masculino	Solteiro(a)	Pardo	Classe média	Heterossexual	Quiz de literatura	3	3	3	4	4	2	3	3	4	3	3	1	1	4	4	4	3	3	4	3	3	2	4	4	3	4	3	1	4	3	4	4	4	1	5	3
382	P389	Feminino	Solteiro(a)	Branco	Classe baixa	Bissexual	Quaisquer atividade relacionadas ao Vetor Velocidade e Vetor Aceleração	3	3	3	5	4	3	4	3	3	3	3	2	2	3	4	2	3	2	3	3	3	3	4	4	5	4	4	4	1	4	4	3	5	4	3	4
383	P390	Masculino	Solteiro(a)	Branco	Classe média baixa	Prefiro não declarar	Quaisquer atividade relacionadas ao Vetor Velocidade e Vetor Aceleração	4	3	3	3	4	3	3	2	4	3	3	4	3	3	4	2	3	2	4	4	2	3	3	3	4	3	2	2	2	4	4	3	3	3	3	3
384	P391	Masculino	Solteiro(a)	Branco	Classe média	Heterossexual	Atividades de Segurança da Informação (Eventos CTF)	3	4	3	3	5	5	3	3	5	5	5	2	3	4	5	5	4	5	5	4	3	2	4	4	4	5	5	4	5	5	5	5	5	3	1	5
385	P392	Masculino	União estável	Branco	Classe média	Heterossexual	Preparar atividades	5	3	3	3	3	3	3	3	3	2	2	3	3	3	3	3	3	3	3	3	3	3	3	3	3	3	3	3	3	3	3	2	3	3	3	3
386	P393	Masculino	Solteiro(a)	Branco	Classe média	Heterossexual	Atividades de Segurança da Informação (Eventos CTF)	3	5	4	3	2	3	4	4	3	4	3	3	3	5	4	3	4	3	4	4	4	3	3	5	4	4	3	2	4	4	4	3	4	2	4	4
387	P394	Feminino	Solteiro(a)	Branco	Classe média baixa	Prefiro não declarar	Quaisquer atividade relacionadas ao Vetor Velocidade e Vetor Aceleração	2	1	3	2	2	3	3	1	4	1	3	2	1	3	3	4	2	1	4	3	1	2	1	3	2	4	3	5	1	5	3	4	3	5	4	4
388	P395	Masculino	Solteiro(a)	Branco	Classe média	Heterossexual	Atividades de Segurança da Informação (Eventos CTF)	3	3	3	4	3	4	3	3	4	4	3	3	3	4	3	4	3	3	4	3	3	3	4	3	5	3	3	3	4	3	4	5	4	3	4	4
389	P396	Masculino	Solteiro(a)	Não me identifico	Classe média	Heterossexual	Atividades de Segurança da Informação (Eventos CTF)	3	3	3	3	3	3	3	3	3	4	3	3	3	3	3	3	3	3	3	3	3	3	3	3	3	3	3	3	3	3	3	3	3	3	3	3
390	P397	Feminino	Solteiro(a)	Pardo	Classe média baixa	Bissexual	Quaisquer atividade relacionadas ao Vetor Velocidade e Vetor Aceleração	2	3	3	3	3	1	2	1	5	3	2	4	2	3	2	2	2	1	5	3	3	2	3	2	2	2	2	1	4	5	3	2	3	1	5	4
391	P398	Feminino	Solteiro(a)	Branco	Classe média baixa	Prefiro não declarar	Atividades de Segurança da Informação (Eventos CTF)	3	4	5	4	3	3	3	3	3	5	4	3	3	5	4	4	4	3	4	5	3	3	3	5	4	4	4	3	3	5	2	5	4	3	3	5
392	P399	Feminino	Casado(a)	Branco	Classe média	Heterossexual	congressos e eventos científicos	5	4	2	4	5	4	4	2	4	4	4	3	2	5	5	3	4	2	4	3	3	2	4	5	5	4	4	2	2	4	5	4	4	2	4	4
393	P402	Masculino	Casado(a)	Negro	Classe baixa	Heterossexual	Atividades de Segurança da Informação (Eventos CTF)	2	3	2	2	2	2	3	1	3	3	3	3	3	2	1	2	2	2	4	4	4	5	3	3	3	2	2	3	1	2	3	3	4	1	4	4
394	P403	Feminino	Solteiro(a)	Branco	Classe baixa	Heterossexual	Faculdade	3	3	2	3	2	4	3	2	3	3	2	1	2	3	3	4	3	4	2	3	3	2	3	3	2	4	3	4	3	5	4	4	4	2	5	3
395	P404	Masculino	Viúvo(a)	Pardo	Classe alta	Heterossexual	Atividades de Segurança da Informação (Eventos CTF)	2	3	4	4	4	2	3	3	3	2	3	5	2	2	4	2	2	4	3	3	1	4	3	4	5	4	4	2	4	2	3	5	5	4	2	4
396	P405	Feminino	Solteiro(a)	Branco	Classe média	Heterossexual	Quaisquer atividade relacionadas ao Vetor Velocidade e Vetor Aceleração	4	3	2	3	2	3	3	2	3	3	4	2	1	4	4	3	3	1	2	3	3	2	3	2	4	4	4	4	1	3	4	3	4	4	4	4
397	P407	Masculino	União estável	Pardo	Classe média	Heterossexual	Estudo e trabalho	3	4	4	4	3	3	4	3	4	3	4	4	4	4	3	2	4	3	4	3	4	4	4	4	4	2	4	3	3	4	4	2	3	2	4	3
398	P408	Masculino	Solteiro(a)	Pardo	Classe média baixa	Heterossexual	Atividades de Segurança da Informação (Eventos CTF)	5	4	2	4	4	4	4	2	4	5	4	3	3	5	3	3	3	4	4	5	3	3	3	4	3	3	3	4	2	5	3	4	3	2	4	5
399	P409	Masculino	Solteiro(a)	Pardo	Classe média	Heterossexual	Quaisquer atividade relacionadas ao Vetor Velocidade e Vetor Aceleração	3	3	3	3	3	2	2	2	4	2	2	3	2	2	2	2	2	3	2	3	2	3	2	2	3	2	3	3	3	3	2	3	3	2	4	3
400	P410	Feminino	Solteiro(a)	Branco	Classe média baixa	Heterossexual	Quaisquer atividade relacionadas ao Vetor Velocidade e Vetor Aceleração	4	5	4	1	2	3	4	2	4	3	4	4	4	3	1	1	3	2	4	3	4	3	3	2	4	2	3	2	4	3	2	3	4	3	4	4
401	P411	Feminino	Solteiro(a)	Branco	Classe média	Heterossexual	Quaisquer atividade relacionadas ao Vetor Velocidade e Vetor Aceleração	4	3	1	4	4	1	4	1	3	4	4	3	3	4	3	4	4	1	3	3	2	2	4	4	4	3	4	4	3	4	5	4	5	4	4	4
402	P412	Feminino	Casado(a)	Não me identifico	Classe média	Prefiro não declarar	Escrever paper	4	4	3	3	3	3	3	2	4	3	5	4	3	4	4	3	3	2	4	3	4	3	3	3	4	3	4	2	4	3	3	3	3	2	4	3
403	P413	Feminino	Casado(a)	Negro	Classe média alta	Heterossexual	Corrida de rua	4	4	4	4	4	3	4	4	4	4	4	4	4	4	4	4	4	3	4	4	4	4	4	4	4	4	4	4	4	4	4	4	4	4	3	4
404	P414	Feminino	Casado(a)	Pardo	Classe média	Heterossexual	Pesquisa	4	4	3	4	4	4	4	3	3	4	4	2	3	4	3	4	4	2	4	3	4	2	4	4	4	3	4	3	3	4	3	4	4	3	2	4
405	P415	Masculino	Solteiro(a)	Pardo	Classe média	Heterossexual	Atividades de Segurança da Informação (Eventos CTF)	3	3	3	3	3	4	4	4	4	4	3	3	3	4	3	4	3	3	4	4	3	3	3	4	4	4	4	3	3	5	4	4	4	4	4	4
406	P416	Masculino	Solteiro(a)	Pardo	Classe média alta	Heterossexual	evento	4	4	3	4	3	3	4	3	3	3	4	4	3	4	3	4	4	3	3	3	4	3	4	4	3	4	4	3	3	3	3	4	4	3	4	4
407	P417	Masculino	Solteiro(a)	Branco	Classe média baixa	Heterossexual	Quaisquer atividade relacionadas ao Vetor Velocidade e Vetor Aceleração	3	5	3	4	3	3	4	3	4	4	4	3	4	5	3	3	4	2	4	3	3	2	4	4	3	4	3	4	5	4	3	4	5	4	5	5
408	P418	Feminino	Solteiro(a)	Branco	Classe média	Heterossexual	Atividades do curso de pos graduação	4	4	1	4	3	2	4	2	5	4	4	2	2	4	5	4	3	1	5	4	4	1	4	4	4	4	4	2	2	4	3	3	4	1	5	4
409	P419	Feminino	Solteiro(a)	Amarelo	Classe média baixa	Bissexual	Quaisquer atividade relacionadas ao Vetor Velocidade e Vetor Aceleração	4	3	4	2	2	2	3	1	2	4	1	2	2	3	2	2	3	2	3	3	4	3	3	2	2	1	2	1	2	4	4	3	3	2	3	3
410	P420	Masculino	Solteiro(a)	Pardo	Classe média	Heterossexual	Quiz de literatura	4	2	4	2	2	2	3	1	3	2	4	2	2	5	3	3	4	3	4	2	3	2	3	4	3	5	4	1	3	2	2	3	4	4	4	3
411	P421	Feminino	Solteiro(a)	Branco	Classe média baixa	Heterossexual	Quaisquer atividade relacionadas ao Vetor Velocidade e Vetor Aceleração	5	2	3	4	3	2	4	3	3	3	3	3	2	5	3	4	4	5	3	4	2	2	4	4	4	5	4	3	3	5	3	4	5	3	3	4
412	P422	Masculino	Casado(a)	Branco	Classe média alta	Heterossexual	Trabalho	4	3	4	3	3	2	3	2	4	3	3	4	4	3	4	2	3	2	4	3	3	3	3	3	4	4	3	2	4	4	4	3	4	2	4	3
413	P423	Masculino	União estável	Branco	Classe média	Heterossexual	Jogos	5	5	2	5	5	5	4	2	5	5	4	4	2	5	5	5	5	2	5	5	4	2	5	5	5	5	5	2	5	5	5	5	5	2	5	5
414	P425	Masculino	Casado(a)	Pardo	Classe média baixa	Heterossexual	Atividades de Segurança da Informação (Eventos CTF)	1	1	1	2	4	1	2	1	3	5	1	2	2	2	2	2	2	1	3	3	1	1	2	1	2	2	3	1	3	4	5	3	2	1	3	5
415	P426	Masculino	Solteiro(a)	Branco	Classe média	Bissexual	Estudo	4	1	1	3	2	1	2	2	4	3	1	2	2	4	3	2	1	4	4	2	1	1	4	3	3	2	1	4	2	3	3	1	1	1	5	2
416	P427	Masculino	Casado(a)	Não me identifico	Classe média	Heterossexual	pesquisa	5	4	3	3	4	4	4	3	4	3	4	2	2	4	4	3	4	2	4	3	4	2	4	4	4	3	4	3	3	3	4	3	4	3	4	3
417	P428	Masculino	Solteiro(a)	Branco	Classe média alta	Heterossexual	atividade	4	4	3	3	3	3	3	3	3	4	4	3	4	4	4	4	4	4	4	4	4	3	3	3	5	3	3	4	4	3	5	3	5	4	4	4
418	P429	Feminino	Solteiro(a)	Branco	Classe média	Heterossexual	Quaisquer atividade relacionadas ao Vetor Velocidade e Vetor Aceleração	3	2	2	3	3	2	4	3	4	2	3	2	3	2	4	4	3	3	3	3	4	2	2	3	4	3	3	4	2	4	3	3	2	1	4	3
419	P430	Feminino	União estável	Pardo	Classe média	Homossexual	Curso a distância	5	5	3	3	4	3	4	3	4	3	4	3	3	5	4	5	4	3	4	3	4	3	4	4	4	5	4	3	4	5	4	5	5	3	4	5
420	P431	Feminino	Solteiro(a)	Branco	Classe média baixa	Heterossexual	Quiz de literatura	4	4	3	4	4	2	4	3	4	4	4	2	3	4	4	3	3	2	4	4	3	3	4	3	4	3	3	3	3	4	3	3	4	3	3	4
421	P432	Masculino	Casado(a)	Branco	Classe média baixa	Heterossexual	Aulas online	4	3	3	3	4	3	3	3	3	3	3	4	2	4	4	3	4	3	3	4	3	2	3	3	3	4	4	3	2	4	5	4	4	3	3	4
422	P433	Feminino	Solteiro(a)	Branco	Classe média	Bissexual	Quaisquer atividade relacionadas ao Vetor Velocidade e Vetor Aceleração	3	3	4	3	4	2	3	2	3	4	2	3	4	5	4	2	2	3	2	2	4	4	4	4	4	5	4	4	5	2	4	2	4	4	5	2
423	P434	Feminino	Solteiro(a)	Branco	Classe média baixa	Heterossexual	Cursos	5	4	1	4	4	1	4	3	4	5	4	1	1	4	4	4	4	4	5	4	3	1	3	4	4	4	4	4	4	4	4	4	4	4	4	4
424	P435	Masculino	Solteiro(a)	Branco	Classe média	Heterossexual	Resolução de problemas complexos com Inteligência Artificial	5	5	4	4	3	4	4	4	4	4	5	2	3	4	4	4	4	3	4	4	4	3	3	3	4	4	4	2	3	5	4	5	4	5	4	5
425	P436	Masculino	Solteiro(a)	Branco	Classe baixa	Heterossexual	Quaisquer atividade relacionadas ao Vetor Velocidade e Vetor Aceleração	5	4	3	4	3	5	4	4	5	4	5	3	1	4	4	4	4	3	2	5	3	2	4	3	4	5	4	3	3	5	4	5	4	3	3	3
426	P437	Feminino	Casado(a)	Pardo	Classe média baixa	Heterossexual	Desafios	4	2	3	3	2	2	3	2	3	3	4	3	3	4	3	3	3	3	4	2	3	3	4	3	3	3	3	3	3	3	2	2	3	2	4	3
427	P438	Feminino	Solteiro(a)	Branco	Classe média baixa	Bissexual	Atividades de Segurança da Informação (Eventos CTF)	3	4	3	3	3	3	3	5	4	4	3	2	3	3	3	3	3	4	4	4	3	3	3	4	5	3	3	5	3	3	4	3	3	5	3	4
428	P439	Feminino	Solteiro(a)	Branco	Classe média	Prefiro não declarar	Quaisquer atividade relacionadas ao Vetor Velocidade e Vetor Aceleração	4	3	2	3	3	3	4	3	4	4	3	4	2	4	3	4	4	2	4	3	2	2	3	3	4	4	4	2	4	4	3	4	4	3	4	4
429	P440	Masculino	Solteiro(a)	Branco	Classe média	Heterossexual	Quaisquer atividade relacionadas ao Vetor Velocidade e Vetor Aceleração	4	4	3	3	4	4	3	2	3	3	3	3	3	4	4	3	3	2	2	3	3	2	3	3	3	3	3	3	2	4	3	3	4	3	4	3
430	P441	Masculino	Solteiro(a)	Branco	Classe baixa	Heterossexual	Atividades de Segurança da Informação (Eventos CTF)	2	3	3	2	3	2	3	1	2	5	3	3	2	3	3	4	3	5	2	5	3	3	3	3	3	4	3	5	3	4	2	4	3	5	1	4
431	P442	Feminino	Divorciado(a)	Negro	Classe média	Bissexual	Desenho	4	4	5	5	5	5	1	5	5	5	5	3	5	5	4	5	1	1	5	5	5	5	4	5	5	5	1	5	5	5	4	5	3	5	5	5
432	P443	Masculino	Solteiro(a)	Branco	Classe média baixa	Heterossexual	Quaisquer atividade relacionadas ao Vetor Velocidade e Vetor Aceleração	3	4	3	3	4	2	3	5	3	4	4	2	4	4	4	2	3	2	3	4	3	4	3	3	4	3	4	5	3	4	4	4	3	5	3	4
433	P444	Feminino	Solteiro(a)	Branco	Classe média	Prefiro não declarar	Quaisquer atividade relacionadas ao Vetor Velocidade e Vetor Aceleração	4	4	3	4	4	3	4	1	5	4	4	3	3	5	4	4	4	1	4	4	3	3	4	4	4	4	4	1	3	5	4	4	5	1	5	5
434	P445	Feminino	Solteiro(a)	Branco	Classe média baixa	Homossexual	mestrado	5	4	3	2	2	1	1	1	4	3	3	3	3	3	3	1	4	1	1	4	3	3	2	2	4	1	2	1	4	3	2	2	3	1	4	3
435	P446	Masculino	União estável	Branco	Classe média alta	Heterossexual	Quaisquer atividade relacionadas ao Vetor Velocidade e Vetor Aceleração	4	3	3	3	3	3	3	3	3	3	3	3	3	3	3	3	3	3	3	3	3	3	3	3	3	3	3	3	3	3	3	4	3	3	4	3
436	P447	Masculino	Solteiro(a)	Branco	Classe média	Heterossexual	Quaisquer atividade relacionadas ao Vetor Velocidade e Vetor Aceleração	3	4	3	4	4	3	4	3	4	5	4	2	3	5	4	4	4	4	5	5	3	3	4	4	4	4	4	4	3	5	3	4	4	5	3	5
437	P448	Masculino	Solteiro(a)	Pardo	Classe média baixa	Heterossexual	Quaisquer atividade relacionadas ao Vetor Velocidade e Vetor Aceleração	5	4	5	4	3	3	4	4	3	3	4	3	4	4	4	3	4	4	3	3	3	4	4	4	5	4	4	4	3	3	4	4	4	4	4	4
438	P449	Masculino	Solteiro(a)	Pardo	Classe média	Heterossexual	Atividades de Segurança da Informação (Eventos CTF)	5	4	4	5	4	2	4	2	1	4	4	2	2	5	4	3	3	2	1	4	4	2	4	4	4	3	4	2	2	3	4	3	4	2	2	4
439	P450	Masculino	Solteiro(a)	Branco	Classe média	Heterossexual	Atividades de Segurança da Informação (Eventos CTF)	4	3	4	3	4	4	3	3	4	5	4	4	4	3	3	4	4	4	4	4	4	3	4	4	4	3	3	5	4	5	3	4	4	3	4	4
440	P451	Masculino	Solteiro(a)	Branco	Classe média	Heterossexual	Atividades de Segurança da Informação (Eventos CTF)	5	3	3	5	3	1	4	5	5	5	2	3	2	3	3	4	3	3	4	5	1	3	4	3	3	4	3	4	4	5	3	4	3	3	4	5
441	P452	Feminino	Solteiro(a)	Branco	Classe média alta	Heterossexual	Quaisquer atividade relacionadas ao Vetor Velocidade e Vetor Aceleração	4	4	2	4	5	3	4	3	2	4	4	3	3	5	5	4	5	3	2	4	4	3	4	5	5	3	4	3	2	5	5	4	5	3	2	4
442	P453	Feminino	Solteiro(a)	Branco	Classe média	Heterossexual	Quaisquer atividade relacionadas ao Vetor Velocidade e Vetor Aceleração	4	3	3	2	3	2	4	3	4	4	2	3	2	3	2	4	3	4	3	4	2	2	3	3	3	4	3	3	2	5	2	5	4	3	3	4
443	P454	Feminino	Solteiro(a)	Branco	Classe média alta	Prefiro não declarar	Quaisquer atividade relacionadas ao Vetor Velocidade e Vetor Aceleração	3	4	4	4	4	3	4	3	5	4	4	4	3	4	4	4	4	3	5	4	4	3	4	4	4	3	4	4	5	4	4	3	4	3	5	4
444	P455	Feminino	Solteiro(a)	Pardo	Classe média baixa	Heterossexual	Quaisquer atividade relacionadas ao Vetor Velocidade e Vetor Aceleração	3	2	5	2	1	1	4	5	5	4	4	2	2	4	3	4	3	5	5	3	3	1	4	4	5	5	4	5	3	5	2	4	5	5	4	3
445	P456	Feminino	Solteiro(a)	Branco	Classe média alta	Heterossexual	Quaisquer atividade relacionadas ao Vetor Velocidade e Vetor Aceleração	4	4	4	4	4	2	4	4	3	4	4	3	2	4	4	3	4	4	3	2	4	3	3	4	3	3	3	4	2	3	4	3	4	4	3	2
446	P457	Feminino	Solteiro(a)	Branco	Classe média	Heterossexual	Quaisquer atividade relacionadas ao Vetor Velocidade e Vetor Aceleração	3	2	3	4	3	2	3	4	4	2	3	3	2	4	3	3	2	3	3	2	3	3	4	4	3	3	2	4	3	4	3	3	4	4	5	1
447	P458	Feminino	Solteiro(a)	Negro	Classe média	Homossexual	Sexo	5	5	4	5	4	4	4	3	5	5	5	4	3	5	4	4	5	3	5	5	4	5	4	5	5	4	4	3	1	4	5	5	4	5	3	4
448	P459	Feminino	Solteiro(a)	Pardo	Classe média baixa	Heterossexual	Elaboração de relatórios	4	4	3	4	3	2	4	2	5	4	4	3	2	4	3	4	3	2	5	4	4	2	4	3	3	4	3	2	5	4	3	3	4	2	5	4
449	P460	Masculino	Solteiro(a)	Negro	Classe média baixa	Heterossexual	Atividades de Segurança da Informação (Eventos CTF)	5	5	5	5	3	4	3	3	5	5	4	3	4	4	3	3	3	3	5	5	4	3	3	4	4	4	4	4	4	4	4	5	4	3	5	5
450	P461	Masculino	Solteiro(a)	Pardo	Classe baixa	Heterossexual	Atividades de Segurança da Informação (Eventos CTF)	3	5	3	5	5	4	3	2	3	5	3	2	3	5	3	4	3	2	4	5	3	2	4	5	4	4	4	5	4	5	4	4	5	4	3	5
451	P462	Masculino	Solteiro(a)	Pardo	Classe baixa	Heterossexual	Atividades de Segurança da Informação (Eventos CTF)	5	5	1	5	5	3	3	3	4	4	4	5	3	5	5	3	3	3	5	5	3	1	5	5	3	3	5	1	3	5	5	5	5	1	5	5
452	P463	Masculino	Casado(a)	Branco	Classe média baixa	Bissexual	formação de palavras usando sílabas	3	4	4	3	2	4	4	4	4	3	4	4	4	2	2	2	2	2	3	4	4	4	3	4	4	4	4	4	4	4	2	4	4	4	3	4
453	P464	Masculino	Solteiro(a)	Branco	Classe média	Heterossexual	Quaisquer atividade relacionadas ao Vetor Velocidade e Vetor Aceleração	4	4	2	4	3	3	3	3	2	2	4	2	3	2	3	3	4	4	3	4	3	2	4	2	4	3	2	3	2	3	4	4	5	4	3	4
454	P465	Masculino	Casado(a)	Branco	Classe média	Heterossexual	Serviços Bancários	5	4	3	4	3	3	4	3	3	3	4	4	3	4	4	3	4	3	2	3	3	3	4	4	5	3	4	3	3	2	4	3	4	3	4	3
455	P466	Masculino	Casado(a)	Não me identifico	Classe média	Homossexual	Escrita da Manuscritos	5	5	1	4	4	4	4	5	5	4	4	2	2	5	4	4	5	5	1	4	4	1	4	5	4	4	4	1	1	4	4	4	4	5	1	4
456	P467	Feminino	Casado(a)	Pardo	Classe média baixa	Heterossexual	Dar aulas	5	5	4	5	5	5	5	4	3	5	5	3	4	5	5	5	5	2	4	4	4	4	5	5	5	5	5	4	4	4	5	5	5	4	2	5
457	P468	Masculino	Solteiro(a)	Branco	Classe alta	Homossexual	Cursos	5	4	3	5	4	5	4	4	4	5	4	3	2	4	5	4	4	1	2	4	4	2	4	4	4	4	4	4	1	5	4	4	4	2	2	4
458	P469	Masculino	Solteiro(a)	Pardo	Classe média	Prefiro não declarar	Quaisquer atividade relacionadas ao Vetor Velocidade e Vetor Aceleração	4	3	3	4	1	4	4	2	5	4	4	2	2	4	3	4	4	2	4	4	3	1	4	4	4	4	3	1	5	3	1	4	5	4	5	4
459	P470	Masculino	Solteiro(a)	Branco	Classe média	Heterossexual	Atividades de Segurança da Informação (Eventos CTF)	3	4	3	4	4	3	4	2	3	4	4	2	2	4	4	3	4	2	3	3	3	3	4	4	4	3	3	2	3	4	3	3	4	4	3	4
460	P471	Feminino	Casado(a)	Branco	Classe média	Heterossexual	corrida	4	4	3	4	4	3	3	4	4	4	3	4	3	4	3	3	4	3	3	4	3	3	4	4	3	3	3	4	4	3	4	3	3	4	4	3
461	P472	Masculino	Solteiro(a)	Branco	Classe baixa	Heterossexual	Quaisquer atividade relacionadas ao Vetor Velocidade e Vetor Aceleração	4	4	3	4	4	3	5	3	3	4	4	2	2	5	4	5	5	3	3	5	4	2	4	4	5	5	5	2	2	5	4	5	4	4	3	5
462	P473	Feminino	União estável	Branco	Classe média	Heterossexual	escrita de texto acadêmico	4	3	4	4	3	3	3	4	3	2	4	4	3	4	3	3	2	2	3	3	4	3	5	4	4	3	2	4	3	2	4	3	3	5	4	2
463	P474	Masculino	Solteiro(a)	Negro	Classe baixa	Heterossexual	Aulas de Matemática	4	4	3	4	4	2	4	3	3	4	3	3	3	4	3	4	3	3	3	4	4	3	4	4	3	4	4	3	3	5	5	4	5	3	3	3
464	P475	Masculino	Casado(a)	Negro	Classe média	Heterossexual	Atividades de Segurança da Informação (Eventos CTF)	3	3	3	3	3	3	3	3	3	3	3	3	3	3	3	3	3	3	3	3	3	3	3	3	3	3	3	3	3	3	3	3	3	3	3	3
465	P476	Feminino	Solteiro(a)	Negro	Classe baixa	Bissexual	Atividades de Segurança da Informação (Eventos CTF)	3	4	3	5	5	3	3	1	5	5	3	3	3	5	3	3	2	1	5	5	2	2	4	5	3	4	3	1	3	5	4	3	3	1	5	5
466	P477	Masculino	Casado(a)	Branco	Classe média	Heterossexual	prova	4	4	4	4	3	3	4	3	4	4	4	2	2	4	3	3	4	3	4	3	3	3	3	3	3	3	4	3	3	3	3	3	3	3	4	3
467	P478	Masculino	Casado(a)	Branco	Classe média	Heterossexual	Jogos Virtuais	4	5	4	4	5	4	4	4	4	4	5	4	5	5	4	5	5	5	4	4	4	5	4	4	5	5	5	4	4	5	5	5	5	4	5	5
468	P479	Feminino	Casado(a)	Branco	Classe média	Heterossexual	Atividades em grupo	2	4	4	3	4	2	3	1	3	4	3	2	3	4	4	3	3	1	3	4	2	2	3	3	4	3	3	1	3	4	4	4	4	1	3	3
469	P480	Masculino	Solteiro(a)	Não me identifico	Classe baixa	Heterossexual	Atividades de Segurança da Informação (Eventos CTF)	2	2	3	2	2	4	2	3	4	4	2	2	2	2	2	4	2	3	4	4	2	2	2	2	2	4	2	3	4	4	2	5	2	3	5	4
470	P481	Feminino	Solteiro(a)	Branco	Classe média alta	Heterossexual	Quaisquer atividade relacionadas ao Vetor Velocidade e Vetor Aceleração	3	3	3	3	2	1	3	1	4	3	2	4	4	4	3	3	2	1	4	3	4	4	3	3	3	4	2	1	2	4	2	5	3	1	4	4
471	P482	Feminino	Solteiro(a)	Branco	Classe média baixa	Heterossexual	Quaisquer atividade relacionadas ao Vetor Velocidade e Vetor Aceleração	3	2	5	5	5	1	3	2	2	2	4	2	1	5	5	4	4	4	4	2	3	1	5	5	5	4	4	2	4	4	2	4	4	2	2	3
472	P483	Masculino	Solteiro(a)	Pardo	Classe média baixa	Heterossexual	Por em prática meus conhecimentos	3	3	3	4	3	3	3	5	4	5	4	2	3	5	3	4	3	2	5	4	3	2	4	4	3	4	3	3	3	4	3	4	3	2	5	4
473	P484	Feminino	Solteiro(a)	Pardo	Classe média	Heterossexual	Quiz de literatura	3	3	3	5	5	5	5	5	4	5	4	3	4	5	5	4	5	5	5	5	3	5	5	5	5	4	5	5	3	5	5	5	4	5	3	4
474	P485	Masculino	Solteiro(a)	Pardo	Classe média	Heterossexual	Quaisquer atividade relacionadas ao Vetor Velocidade e Vetor Aceleração	5	5	3	5	5	4	4	3	3	5	5	4	4	4	4	4	4	3	3	5	3	3	4	4	4	4	4	3	1	5	4	4	4	3	3	5
475	P486	Masculino	Solteiro(a)	Pardo	Classe média	Heterossexual	Atividades de Segurança da Informação (Eventos CTF)	3	3	3	3	4	2	3	2	2	5	4	2	2	4	4	3	4	2	4	4	3	2	4	4	3	3	4	2	2	4	4	4	4	1	3	4
476	P487	Masculino	Solteiro(a)	Negro	Classe média baixa	Heterossexual	Sala de Aula e Reuniões	5	5	4	4	4	3	4	3	4	4	4	4	4	5	5	4	4	2	4	4	5	3	5	4	4	4	4	3	3	4	5	5	4	3	3	5
477	P488	Feminino	Solteiro(a)	Branco	Classe média baixa	Prefiro não declarar	Quaisquer atividade relacionadas ao Vetor Velocidade e Vetor Aceleração	3	3	3	3	3	3	3	3	3	3	3	2	3	3	3	3	3	3	3	3	3	3	3	3	3	3	3	3	3	4	3	4	4	3	3	3
478	P489	Masculino	Solteiro(a)	Negro	Classe média baixa	Heterossexual	Atividades de Segurança da Informação (Eventos CTF)	1	1	1	2	2	2	1	3	2	2	4	1	3	2	2	1	3	3	3	3	3	3	1	3	4	3	3	2	3	2	1	1	1	1	1	1
479	P490	Feminino	Solteiro(a)	Branco	Classe média baixa	Prefiro não declarar	Quaisquer atividade relacionadas ao Vetor Velocidade e Vetor Aceleração	3	3	1	2	2	1	1	1	2	4	2	3	2	2	2	2	2	1	2	3	1	1	2	1	2	3	1	1	2	3	2	2	3	1	4	3
480	P491	Masculino	União estável	Branco	Classe média	Heterossexual	Dar aula	5	5	5	5	3	3	4	3	3	5	5	4	4	4	3	3	4	2	5	5	4	4	4	4	4	4	4	2	4	4	4	3	3	2	5	5
481	P492	Masculino	Casado(a)	Não me identifico	Classe média	Heterossexual	reunião	5	3	3	4	5	3	4	3	1	3	5	1	3	5	4	3	4	3	1	4	4	3	5	4	4	4	4	3	1	4	5	4	5	3	1	3
482	P493	Feminino	Solteiro(a)	Branco	Classe média baixa	Bissexual	Quaisquer atividade relacionadas ao Vetor Velocidade e Vetor Aceleração	3	2	3	2	2	2	2	1	4	2	3	2	3	3	2	1	2	2	2	1	2	3	2	2	3	2	2	1	4	2	3	2	3	4	4	2
483	P494	Masculino	Solteiro(a)	Branco	Classe média baixa	Heterossexual	Programar	5	5	4	5	3	2	4	5	5	4	3	3	3	4	4	2	3	4	5	5	3	3	4	4	5	2	4	5	5	4	5	4	4	5	5	5
484	P495	Feminino	União estável	Branco	Classe média	Heterossexual	atividade laborais	3	3	4	4	4	3	3	2	3	2	4	4	4	4	4	3	3	3	3	2	3	3	4	3	4	3	3	3	3	2	4	3	3	3	4	4
485	P496	Masculino	Solteiro(a)	Branco	Classe média	Heterossexual	Cursos/atividades	5	4	4	4	4	3	4	4	1	4	4	3	4	4	4	4	4	3	1	4	4	4	4	4	4	4	4	3	3	4	3	4	4	3	1	3
486	P497	Feminino	Solteiro(a)	Não me identifico	Classe média	Heterossexual	Atividades de Segurança da Informação (Eventos CTF)	3	5	3	4	4	4	3	2	2	5	3	3	2	4	4	3	3	3	3	3	3	3	3	3	3	5	3	3	3	3	3	3	4	4	4	5
487	P498	Feminino	Solteiro(a)	Branco	Classe média baixa	Heterossexual	Cursos de formação docente	5	4	1	4	3	1	5	2	3	3	4	1	2	5	3	4	4	3	3	3	3	2	3	4	5	5	4	3	3	3	3	5	3	4	3	3
488	P500	Feminino	Solteiro(a)	Branco	Classe média	Heterossexual	Quaisquer atividade relacionadas ao Vetor Velocidade e Vetor Aceleração	4	4	2	5	4	2	4	3	5	4	5	2	2	5	4	3	4	2	3	3	4	1	5	5	4	4	4	4	3	5	4	4	5	5	5	4
489	P501	Feminino	Solteiro(a)	Pardo	Classe média baixa	Heterossexual	Estudar	4	4	4	3	3	3	2	3	4	5	4	3	3	4	4	4	3	3	4	4	3	4	5	4	4	3	3	3	4	5	3	4	3	2	4	4
490	P502	Feminino	Casado(a)	Branco	Classe média	Heterossexual	Jogo de videogame	5	4	4	5	4	5	5	4	5	5	4	2	4	5	5	5	5	4	5	5	3	3	5	4	5	5	4	4	4	4	5	5	5	4	5	4
491	P503	Masculino	Solteiro(a)	Branco	Classe média baixa	Heterossexual	Quaisquer atividade relacionadas ao Vetor Velocidade e Vetor Aceleração	4	3	4	3	3	4	4	4	4	4	3	4	3	3	3	3	3	3	2	3	4	3	4	3	3	3	3	4	4	3	3	3	5	3	3	4
492	P504	Feminino	Solteiro(a)	Negro	Classe média	Heterossexual	Quiz de literatura	3	4	3	3	3	5	3	2	3	3	3	3	3	4	3	4	3	2	4	4	3	2	3	3	5	4	2	2	2	3	4	5	4	3	3	4
493	P505	Feminino	Solteiro(a)	Pardo	Classe média baixa	Heterossexual	Quaisquer atividade relacionadas ao Vetor Velocidade e Vetor Aceleração	4	3	3	3	2	3	3	2	4	3	4	2	2	3	3	2	3	3	3	4	4	2	3	3	4	3	4	3	4	4	3	4	3	3	4	4
494	P506	Feminino	Solteiro(a)	Branco	Classe média	Heterossexual	Quaisquer atividade relacionadas ao Vetor Velocidade e Vetor Aceleração	4	3	3	4	4	2	4	1	5	4	3	3	3	5	4	5	4	1	5	4	4	3	4	5	4	5	4	3	3	5	4	5	5	3	5	5
495	P507	Feminino	Solteiro(a)	Branco	Classe média baixa	Heterossexual	Leitura de Artigos Científicos	4	4	3	3	3	3	4	2	4	3	3	2	3	4	4	4	3	2	4	3	3	3	4	4	4	3	3	2	3	4	3	3	3	2	4	3
496	P508	Feminino	Solteiro(a)	Branco	Classe média baixa	Prefiro não declarar	Quaisquer atividade relacionadas ao Vetor Velocidade e Vetor Aceleração	4	5	3	3	3	4	4	4	3	4	5	3	2	3	4	4	3	3	4	5	4	3	4	3	4	5	3	4	2	5	4	5	5	4	3	5
497	P509	Feminino	Casado(a)	Branco	Classe média alta	Heterossexual	Reunião de coordenação	3	4	3	5	5	4	4	4	5	3	4	4	4	4	4	4	4	5	4	3	4	4	4	4	4	4	4	3	2	3	3	4	4	3	5	3
498	P510	Masculino	Solteiro(a)	Pardo	Classe média	Heterossexual	Quaisquer atividade relacionadas ao Vetor Velocidade e Vetor Aceleração	4	3	2	3	4	3	3	5	3	3	4	2	2	4	4	3	3	1	2	3	3	2	3	4	4	3	3	5	3	4	4	4	3	5	3	4
499	P511	Masculino	Solteiro(a)	Pardo	Classe média	Heterossexual	Projeto desenvolvimento de software	5	4	2	4	4	3	4	3	4	5	4	3	3	4	4	3	4	5	4	4	4	3	4	4	4	3	2	3	4	5	4	4	4	3	4	4
500	P512	Masculino	Solteiro(a)	Branco	Classe média alta	Heterossexual	Quaisquer atividade relacionadas ao Vetor Velocidade e Vetor Aceleração	2	2	4	5	4	3	3	5	4	4	4	4	4	5	4	3	3	5	3	3	4	4	5	5	4	3	3	5	2	3	5	3	4	4	4	3
501	P513	Masculino	Solteiro(a)	Negro	Classe média	Heterossexual	Atividades de Segurança da Informação (Eventos CTF)	3	3	1	4	4	4	3	1	1	5	4	3	4	4	4	3	3	1	3	4	3	1	4	3	4	3	3	1	4	5	5	4	3	5	5	5
502	P514	Outro	União estável	Não me identifico	Classe média	Bissexual	Jogos online	5	4	4	5	5	5	5	4	5	5	5	4	5	5	5	5	5	5	5	3	4	5	5	5	5	5	4	5	5	4	5	5	4	4	5	5
503	P515	Feminino	Solteiro(a)	Branco	Classe média	Prefiro não declarar	Quaisquer atividade relacionadas ao Vetor Velocidade e Vetor Aceleração	3	3	3	2	3	2	3	2	3	3	3	2	3	4	3	2	3	2	3	3	3	1	3	3	3	2	3	3	3	3	3	3	3	3	4	3
504	P516	Feminino	Casado(a)	Pardo	Classe média	Heterossexual	dar aulas	5	5	4	4	4	5	5	2	3	4	4	3	4	4	4	4	4	1	3	5	4	4	4	4	5	4	4	1	2	4	5	4	4	2	3	5
505	P517	Masculino	Solteiro(a)	Pardo	Classe baixa	Heterossexual	Atividades de Segurança da Informação (Eventos CTF)	4	4	4	4	4	4	4	4	3	4	4	4	4	3	4	4	4	4	3	4	4	4	4	4	4	5	4	4	4	4	4	4	4	4	4	4
506	P518	Feminino	Divorciado(a)	Branco	Classe média	Heterossexual	Curso de Inglês	3	3	3	3	3	2	4	2	4	3	3	3	3	4	4	3	3	2	3	3	4	2	3	4	4	4	3	2	4	3	4	4	4	2	4	3
507	P519	Masculino	Casado(a)	Não me identifico	Classe média	Heterossexual	Jogo de Tabuleiro	4	4	4	3	3	4	4	2	4	4	3	3	2	4	4	4	4	2	4	4	4	3	3	4	3	4	4	2	4	4	4	5	4	2	4	4
508	P520	Feminino	Solteiro(a)	Branco	Classe alta	Heterossexual	Quaisquer atividade relacionadas ao Vetor Velocidade e Vetor Aceleração	4	4	2	2	2	3	5	4	3	2	5	5	2	4	3	2	3	4	3	2	4	4	3	2	4	2	3	2	3	3	4	3	4	3	2	3
509	P521	Feminino	Solteiro(a)	Branco	Classe média baixa	Heterossexual	Quaisquer atividade relacionadas ao Vetor Velocidade e Vetor Aceleração	4	4	4	4	3	4	5	3	3	3	4	3	4	4	4	4	5	3	3	3	3	3	4	4	4	4	5	3	1	3	4	5	5	4	3	4
510	P522	Feminino	Solteiro(a)	Branco	Classe média baixa	Heterossexual	Quaisquer atividade relacionadas ao Vetor Velocidade e Vetor Aceleração	3	3	4	4	3	4	3	4	3	4	3	3	2	2	2	2	2	2	2	3	3	2	3	3	2	2	3	3	3	4	4	3	2	4	4	2
511	P523	Feminino	Casado(a)	Branco	Classe média alta	Heterossexual	Atividade de aula	4	3	4	4	3	4	3	2	3	4	3	3	3	4	4	3	3	2	5	5	3	2	3	3	4	3	4	2	2	5	3	4	4	3	4	4
512	P525	Masculino	Solteiro(a)	Branco	Classe média baixa	Homossexual	Trabalhos acadêmicos	3	3	3	3	3	2	2	2	3	3	3	3	2	3	3	3	3	2	3	3	3	3	3	4	4	3	3	2	2	4	4	3	4	4	3	3
513	P526	Masculino	Solteiro(a)	Branco	Classe média	Prefiro não declarar	Quaisquer atividade relacionadas ao Vetor Velocidade e Vetor Aceleração	3	3	4	4	3	3	4	2	5	4	4	3	3	4	3	4	2	3	4	2	3	3	4	3	4	4	4	4	5	5	4	5	4	5	5	4
514	P527	Masculino	Solteiro(a)	Branco	Classe média	Heterossexual	Quaisquer atividade relacionadas ao Vetor Velocidade e Vetor Aceleração	3	4	3	4	3	2	1	2	5	3	4	3	3	4	3	3	2	2	2	2	3	2	4	4	4	3	3	2	3	4	3	3	2	2	5	4
515	P528	Feminino	Solteiro(a)	Pardo	Classe média baixa	Heterossexual	Atividades de Segurança da Informação (Eventos CTF)	3	3	3	3	3	3	3	3	3	3	3	3	3	3	3	3	3	3	3	3	3	3	3	3	3	3	3	3	3	3	3	3	3	3	3	3
516	P529	Feminino	Solteiro(a)	Branco	Classe baixa	Prefiro não declarar	Quaisquer atividade relacionadas ao Vetor Velocidade e Vetor Aceleração	3	3	4	2	3	2	3	2	3	3	2	3	4	2	2	1	2	4	3	3	2	2	2	1	4	2	2	2	5	3	3	2	2	2	4	3
517	P530	Masculino	Casado(a)	Branco	Classe média	Heterossexual	Estudando on-line	5	4	3	4	4	4	3	3	4	3	3	2	2	4	4	3	4	2	3	4	4	2	4	3	4	4	4	4	2	4	4	4	4	4	4	4
518	P531	Feminino	Solteiro(a)	Não me identifico	Classe média baixa	Prefiro não declarar	Atividades de resolução de problemas ou criação de atividades em geral	3	5	3	4	5	3	3	3	3	5	4	2	3	5	3	2	3	3	3	4	3	3	4	3	5	3	3	3	2	5	3	3	4	3	2	4
519	P532	Masculino	Casado(a)	Não me identifico	Classe alta	Heterossexual	Atividades de Segurança da Informação (Eventos CTF)	4	4	4	4	4	4	4	4	4	4	4	2	4	4	4	4	4	4	4	4	4	4	4	4	4	4	4	4	4	4	4	4	4	4	4	4
520	P533	Masculino	Solteiro(a)	Pardo	Classe baixa	Heterossexual	Atividades	3	2	5	4	3	5	3	5	4	1	3	4	3	3	2	2	3	5	3	1	1	4	2	2	2	3	2	1	3	2	5	3	4	5	4	2
521	P534	Masculino	Divorciado(a)	Pardo	Classe média	Heterossexual	um curso	4	4	4	4	4	3	3	4	4	4	4	4	4	3	3	3	3	3	3	4	3	3	4	3	3	3	4	4	4	3	3	4	4	5	3	4
522	P535	Feminino	Solteiro(a)	Não me identifico	Classe média baixa	Heterossexual	Quaisquer atividade relacionadas ao Vetor Velocidade e Vetor Aceleração	3	3	1	4	4	4	4	1	3	3	3	1	3	5	4	4	4	1	4	4	2	2	4	4	4	4	4	2	1	4	3	4	4	2	2	4
523	P536	Outro	Solteiro(a)	Branco	Classe média	Transexual ou transgênero	Escrever	3	5	4	4	4	3	4	3	4	5	5	4	4	5	5	3	4	4	5	5	4	4	4	4	5	3	4	4	5	5	3	3	4	4	2	4
524	P537	Feminino	Solteiro(a)	Branco	Classe média baixa	Bissexual	Atividades de Segurança da Informação (Eventos CTF)	3	3	3	3	3	5	4	5	3	3	3	2	3	4	4	3	4	4	3	3	3	3	3	4	4	3	4	5	4	3	3	3	3	4	3	4
525	P538	Masculino	Solteiro(a)	Negro	Classe baixa	Heterossexual	Atividades de Segurança da Informação (Eventos CTF)	4	3	4	5	1	4	1	1	5	4	5	4	4	5	5	3	3	1	5	4	1	4	4	5	5	3	1	5	5	5	4	3	5	5	5	5
526	P539	Masculino	Solteiro(a)	Branco	Classe média baixa	Heterossexual	Quaisquer atividade relacionadas ao Vetor Velocidade e Vetor Aceleração	4	4	3	2	3	1	4	3	4	4	4	4	2	5	3	2	4	4	4	3	3	3	3	3	3	3	4	5	2	3	4	3	4	5	2	5
527	P540	Masculino	Casado(a)	Pardo	Classe média baixa	Heterossexual	Atividades de Segurança da Informação (Eventos CTF)	1	1	1	4	1	4	2	1	3	5	1	1	1	3	4	4	2	1	3	3	1	1	1	3	5	3	3	1	4	4	5	3	2	1	5	5
528	P541	Feminino	Solteiro(a)	Branco	Classe baixa	Heterossexual	Escrita de artigo científico	5	5	5	5	4	4	5	4	4	4	4	2	4	5	4	3	4	4	4	4	4	2	5	4	5	3	4	3	3	5	5	4	4	2	5	5
529	P542	Masculino	Solteiro(a)	Pardo	Classe média baixa	Heterossexual	Apresentacoes	5	4	3	4	4	3	4	3	3	3	4	2	2	4	4	4	4	3	3	4	4	3	4	4	4	4	4	3	3	4	4	4	4	3	3	4
530	P543	Masculino	Solteiro(a)	Pardo	Classe média alta	Heterossexual	Atividade	4	4	5	4	4	5	4	5	3	4	4	3	4	5	4	5	4	5	3	4	4	3	4	5	4	4	4	5	3	4	4	5	3	5	4	4
531	P544	Masculino	Solteiro(a)	Branco	Classe média baixa	Homossexual	Estudos	4	4	2	3	2	2	2	1	3	3	4	3	3	4	3	3	3	2	3	4	4	3	3	4	4	3	2	2	3	3	4	3	4	2	3	4
532	P545	Masculino	Solteiro(a)	Branco	Classe média baixa	Heterossexual	Quaisquer atividade relacionadas ao Vetor Velocidade e Vetor Aceleração	4	4	3	3	3	4	4	3	3	4	3	3	3	4	4	4	4	2	3	4	3	3	3	4	3	4	4	3	3	4	3	4	4	3	3	3
533	P546	Masculino	Solteiro(a)	Branco	Classe média	Heterossexual	Quaisquer atividade relacionadas ao Vetor Velocidade e Vetor Aceleração	5	3	3	4	4	4	3	5	4	4	4	4	3	5	5	3	4	2	3	4	2	3	4	4	5	4	4	5	5	4	3	3	4	5	4	4
534	P547	Masculino	Solteiro(a)	Negro	Classe baixa	Heterossexual	Atividades de Segurança da Informação (Eventos CTF)	5	5	5	5	5	5	5	5	5	5	5	5	5	5	5	5	5	5	5	5	5	5	5	5	5	5	5	5	5	5	5	5	5	5	5	5
535	P549	Masculino	União estável	Branco	Classe média baixa	Heterossexual	Quiz de literatura	2	2	3	4	3	3	4	4	2	1	1	2	3	4	4	3	2	2	1	2	2	3	3	3	2	3	2	4	3	2	2	3	3	5	3	4
536	P550	Masculino	Casado(a)	Branco	Classe média	Heterossexual	atividade	5	4	4	4	4	4	4	3	5	4	4	3	4	4	4	4	4	3	5	4	4	3	4	4	4	4	4	5	4	4	4	4	4	5	5	5
537	P551	Masculino	Solteiro(a)	Branco	Classe média alta	Heterossexual	Quaisquer atividade relacionadas ao Vetor Velocidade e Vetor Aceleração	4	4	4	4	3	3	4	2	3	3	3	3	2	4	3	3	3	2	3	4	3	2	3	4	4	3	4	2	2	4	4	3	4	2	3	4
538	P552	Feminino	Solteiro(a)	Pardo	Classe média baixa	Heterossexual	Atividades de Segurança da Informação (Eventos CTF)	3	4	3	4	4	3	4	5	4	5	4	3	4	5	4	3	4	2	4	4	4	3	4	4	4	4	4	5	3	5	3	4	4	5	3	5
539	P553	Feminino	Viúvo(a)	Pardo	Classe média baixa	Heterossexual	Aulas	4	3	3	4	3	3	3	3	3	4	4	3	3	3	3	4	3	3	3	4	4	3	4	3	4	4	4	3	3	4	3	4	4	3	4	4
540	P554	Masculino	Casado(a)	Branco	Classe média	Heterossexual	Desenvolvimento de Software	4	4	3	3	3	4	4	3	4	3	4	4	4	4	3	3	3	3	4	3	3	3	3	3	4	3	3	4	3	3	3	4	3	4	4	3
541	P555	Masculino	Casado(a)	Branco	Classe média alta	Heterossexual	Vídeo game	4	3	3	4	4	5	5	3	5	4	5	4	4	4	4	3	4	3	5	4	4	4	5	4	4	3	3	3	5	4	4	4	4	3	5	4
542	P556	Masculino	Solteiro(a)	Pardo	Classe média baixa	Heterossexual	Trabalho	4	4	1	4	4	2	4	5	4	4	4	2	3	5	3	4	4	5	4	4	4	3	4	5	4	5	5	1	3	4	3	3	4	5	3	4
543	P557	Feminino	Casado(a)	Não me identifico	Classe média	Heterossexual	Atividades de Educação	4	4	3	4	3	4	4	4	3	4	4	4	4	4	4	3	3	4	4	3	3	4	4	3	4	3	3	5	3	4	4	4	3	5	4	4
544	P558	Feminino	Solteiro(a)	Branco	Classe média	Prefiro não declarar	Quaisquer atividade relacionadas ao Vetor Velocidade e Vetor Aceleração	1	1	5	1	1	5	1	1	5	1	1	5	5	1	1	1	1	5	5	1	1	4	1	1	1	1	1	5	5	5	5	1	1	1	4	1
545	P559	Feminino	Casado(a)	Pardo	Classe média baixa	Heterossexual	ATIVIDADE	5	5	4	5	5	4	4	3	3	4	4	2	3	4	5	4	5	2	3	4	3	2	4	4	4	4	4	3	5	4	4	4	4	3	3	4
546	P560	Feminino	Solteiro(a)	Branco	Classe média	Heterossexual	Quaisquer atividade relacionadas ao Vetor Velocidade e Vetor Aceleração	3	3	3	3	3	2	3	3	3	3	2	3	2	4	4	2	2	3	2	3	3	2	3	3	4	3	3	3	3	2	4	4	4	4	4	3
547	P561	Masculino	Solteiro(a)	Branco	Classe média	Homossexual	Quaisquer atividade relacionadas ao Vetor Velocidade e Vetor Aceleração	3	2	1	2	4	3	1	4	4	2	1	1	1	3	4	1	2	1	3	1	1	1	2	3	1	4	1	1	3	2	5	4	4	3	4	2
548	P562	Masculino	União estável	Branco	Classe média	Heterossexual	Evento	3	4	4	3	4	4	4	3	4	4	4	3	4	4	3	3	3	3	3	4	2	2	4	3	3	3	2	2	3	3	4	2	4	3	4	3
549	P563	Feminino	Solteiro(a)	Negro	Classe média alta	Heterossexual	Eventos	4	4	4	4	5	1	4	5	4	4	5	2	5	5	5	4	4	3	4	5	4	4	4	4	4	4	4	4	4	4	4	5	4	2	4	2
550	P564	Feminino	Casado(a)	Amarelo	Classe média baixa	Heterossexual	Evento	3	4	3	3	3	2	3	2	3	4	3	3	3	4	3	3	3	2	3	3	3	3	4	3	3	3	3	2	3	3	3	4	4	2	4	4
551	P565	Masculino	União estável	Branco	Classe média alta	Homossexual	pesquisas	4	4	2	4	4	4	4	3	3	4	4	3	3	4	4	4	4	3	3	4	4	3	4	4	4	4	4	3	3	4	4	4	4	4	3	4
552	P567	Masculino	Casado(a)	Negro	Classe média	Heterossexual	Atividades de Segurança da Informação (Eventos CTF)	3	3	3	3	3	4	3	3	3	3	3	3	3	3	3	3	3	3	3	3	3	3	3	3	3	4	3	2	3	5	4	3	3	4	3	4
553	P568	Masculino	Casado(a)	Branco	Classe média	Heterossexual	Leciono Matemática no setor público	2	5	4	5	5	4	4	5	4	4	5	2	4	5	5	4	4	2	5	4	5	4	4	5	4	4	5	4	5	3	5	5	5	2	4	3
554	P569	Masculino	Solteiro(a)	Branco	Classe média	Heterossexual	Quaisquer atividade relacionadas ao Vetor Velocidade e Vetor Aceleração	4	3	3	3	3	2	3	2	3	4	3	3	3	4	3	1	3	2	3	4	3	3	3	3	4	3	4	2	1	4	4	2	4	2	3	4
555	P570	Masculino	Casado(a)	Branco	Classe média baixa	Heterossexual	Atividades de Segurança da Informação (Eventos CTF)	3	3	3	3	3	3	3	3	3	4	3	4	2	4	3	3	3	3	4	4	3	2	4	4	3	3	3	3	3	4	3	3	3	3	4	4
556	P571	Masculino	Solteiro(a)	Pardo	Classe média baixa	Heterossexual	Estudo	5	4	3	4	4	4	3	2	4	4	4	3	4	5	4	4	3	4	5	4	4	5	4	4	5	4	5	3	2	5	3	5	4	3	4	4
557	P572	Masculino	Solteiro(a)	Pardo	Classe média	Prefiro não declarar	Quaisquer atividade relacionadas ao Vetor Velocidade e Vetor Aceleração	3	1	4	1	1	4	2	4	5	3	2	2	4	2	2	2	2	5	2	4	1	4	3	2	3	3	4	1	5	4	4	3	3	4	5	5
558	P573	Masculino	Solteiro(a)	Pardo	Classe baixa	Heterossexual	Atividades de Segurança da Informação (Eventos CTF)	4	4	2	5	5	2	2	3	4	5	5	3	3	5	4	4	4	3	4	5	1	3	4	4	2	4	5	2	4	5	2	5	4	3	2	3
559	P574	Masculino	Solteiro(a)	Branco	Classe média	Heterossexual	Quaisquer atividade relacionadas ao Vetor Velocidade e Vetor Aceleração	4	4	2	4	4	2	3	1	3	3	5	3	2	5	4	3	3	1	3	4	3	2	5	5	4	5	3	1	3	3	3	3	4	4	3	5
560	P575	Masculino	Solteiro(a)	Pardo	Classe média baixa	Heterossexual	Atividade	4	4	2	4	4	4	4	4	4	4	4	2	2	4	4	4	4	2	4	4	4	2	4	4	4	4	4	4	3	3	4	4	4	4	4	4
561	P576	Masculino	Solteiro(a)	Pardo	Classe média baixa	Heterossexual	Quaisquer atividade relacionadas ao Vetor Velocidade e Vetor Aceleração	5	3	2	4	3	2	4	2	2	3	4	2	2	5	4	3	4	3	2	4	4	2	4	3	4	4	3	2	2	3	5	4	4	2	2	3
562	P577	Masculino	Solteiro(a)	Pardo	Classe média baixa	Heterossexual	Quaisquer atividade relacionadas ao Vetor Velocidade e Vetor Aceleração	5	3	3	4	3	3	3	3	2	4	3	3	3	5	4	5	3	5	5	5	4	3	1	5	3	4	4	4	4	5	3	4	3	1	4	5
563	P578	Feminino	Solteiro(a)	Negro	Classe baixa	Bissexual	Atividades de Segurança da Informação (Eventos CTF)	2	3	2	4	3	2	2	2	4	4	2	3	3	5	3	2	3	2	3	3	2	2	3	4	5	3	3	2	5	5	4	3	2	1	5	5
564	P579	Masculino	Solteiro(a)	Pardo	Classe média baixa	Heterossexual	Programação/Software Programming	4	5	4	4	4	4	5	4	5	5	4	2	4	4	4	5	5	4	5	5	4	4	3	4	4	4	5	4	5	5	4	5	4	4	4	5
565	P580	Feminino	União estável	Branco	Classe média	Bissexual	Atividades de Segurança da Informação (Eventos CTF)	4	4	2	4	2	4	4	4	5	5	2	3	2	3	2	4	3	5	5	3	3	2	2	3	3	4	4	4	5	5	3	4	4	4	5	5
566	P581	Feminino	Solteiro(a)	Branco	Classe média baixa	Heterossexual	Quaisquer atividade relacionadas ao Vetor Velocidade e Vetor Aceleração	5	3	3	4	3	4	4	3	3	4	4	3	3	4	3	3	3	3	4	4	3	3	4	4	3	4	4	3	3	4	3	4	4	3	3	4
567	P582	Masculino	Solteiro(a)	Branco	Classe média	Heterossexual	Atividades de Segurança da Informação (Eventos CTF)	3	3	3	3	3	2	3	3	4	4	3	3	3	3	3	3	3	3	3	4	2	3	3	3	3	4	3	3	3	4	3	4	3	3	4	5
568	P583	Masculino	Casado(a)	Pardo	Classe média	Heterossexual	Atividade física	3	3	2	3	3	4	4	3	2	2	4	3	2	3	2	3	3	2	2	3	3	2	3	3	2	2	3	2	2	3	4	4	3	3	2	2
569	P584	Masculino	Solteiro(a)	Pardo	Classe média	Heterossexual	Quiz de literatura	5	4	3	4	4	5	3	5	5	5	5	3	1	4	3	3	4	2	4	5	3	3	4	4	5	3	2	1	3	5	4	4	5	5	3	5
570	P585	Masculino	Casado(a)	Pardo	Classe média baixa	Heterossexual	Jogando videogame	5	4	5	4	4	5	5	5	5	5	4	5	5	5	4	5	5	5	5	4	4	5	5	5	4	5	5	5	5	4	5	5	4	5	5	4
571	P586	Masculino	Solteiro(a)	Branco	Classe média baixa	Heterossexual	Quaisquer atividade relacionadas ao Vetor Velocidade e Vetor Aceleração	4	3	2	4	3	3	4	5	4	4	3	3	3	3	4	2	2	4	4	4	4	2	2	2	4	3	3	5	3	4	3	4	3	1	4	4
572	P587	Masculino	Solteiro(a)	Branco	Classe média baixa	Heterossexual	Quaisquer atividade relacionadas ao Vetor Velocidade e Vetor Aceleração	2	4	3	4	5	2	3	2	4	4	3	1	3	5	5	4	3	2	4	4	4	2	3	5	4	4	3	2	4	5	5	4	5	2	5	5
573	P588	Masculino	Casado(a)	Branco	Classe média alta	Heterossexual	Ensino	5	5	4	4	3	4	5	4	4	5	4	4	5	4	4	4	5	4	4	5	4	5	5	3	4	5	4	5	4	4	4	5	4	5	4	5
574	P589	Feminino	Solteiro(a)	Branco	Classe média	Bissexual	Quiz de literatura	2	2	3	4	2	5	4	3	5	2	3	1	1	4	2	2	2	4	5	1	3	1	4	4	2	1	4	4	5	1	2	3	4	3	5	1
575	P590	Feminino	Solteiro(a)	Pardo	Classe média baixa	Heterossexual	estudar	4	4	3	4	4	3	3	2	4	4	3	2	2	4	4	3	3	2	3	4	3	2	3	4	4	3	4	2	3	4	4	3	4	3	4	4
576	P591	Feminino	União estável	Branco	Classe média	Heterossexual	estudo ead	4	4	3	4	4	3	4	3	3	3	4	3	3	4	4	3	4	3	3	4	4	3	4	4	4	3	4	3	3	3	4	3	4	3	3	3
577	P592	Masculino	Solteiro(a)	Branco	Classe média	Heterossexual	Quaisquer atividade relacionadas ao Vetor Velocidade e Vetor Aceleração	3	3	3	3	4	3	4	2	4	4	3	2	2	3	3	4	3	2	4	4	2	2	4	3	2	4	3	2	1	4	4	5	5	2	4	5
578	P593	Feminino	Solteiro(a)	Branco	Classe média baixa	Heterossexual	Quaisquer atividade relacionadas ao Vetor Velocidade e Vetor Aceleração	2	4	3	3	3	2	4	4	2	4	4	3	3	3	3	3	3	3	3	4	3	2	3	3	3	3	3	5	2	4	3	4	4	5	2	4
579	P594	Masculino	Solteiro(a)	Não me identifico	Classe média	Heterossexual	Atividades de Segurança da Informação (Eventos CTF)	4	4	3	4	3	2	4	4	3	5	3	3	4	5	3	1	3	3	4	4	3	4	3	4	4	3	4	3	4	4	3	3	4	4	3	4
580	P595	Masculino	Solteiro(a)	Pardo	Classe média baixa	Heterossexual	Atividades de Segurança da Informação (Eventos CTF)	3	3	2	3	3	3	3	4	3	3	3	1	3	4	3	4	4	4	3	3	3	2	4	4	3	3	4	4	3	3	3	4	4	4	3	4
581	P596	Feminino	Solteiro(a)	Branco	Classe média baixa	Heterossexual	dou aulas	5	5	5	5	5	4	4	4	4	4	5	4	2	5	4	4	4	4	4	4	5	4	4	5	5	4	5	4	4	4	5	5	5	4	4	4
582	P597	Masculino	Casado(a)	Branco	Classe média alta	Heterossexual	Prática de arte marcial	4	3	4	3	2	3	3	3	4	4	3	4	3	4	2	4	3	3	4	5	3	4	3	3	3	4	2	4	4	5	3	4	3	4	4	4
583	P598	Masculino	Solteiro(a)	Pardo	Classe média baixa	Heterossexual	estudos	3	3	3	3	4	2	3	1	3	4	3	2	3	4	4	2	2	1	4	4	3	2	3	4	4	2	3	3	4	5	4	3	3	1	3	3
584	P600	Feminino	Solteiro(a)	Pardo	Classe média	Heterossexual	Estudos	5	4	5	5	4	2	2	2	5	3	4	4	4	3	2	4	4	2	4	4	3	4	4	3	2	3	3	2	4	4	3	2	4	2	5	4
585	P601	Masculino	Solteiro(a)	Amarelo	Classe média baixa	Heterossexual	Atividades de Segurança da Informação (Eventos CTF)	4	4	4	4	4	4	4	3	5	5	4	3	4	4	3	4	3	2	5	4	3	3	3	3	3	4	3	3	5	5	3	4	4	2	5	4
586	P602	Masculino	Casado(a)	Branco	Classe média	Heterossexual	Trabalho	5	4	2	4	4	3	5	3	3	3	4	4	4	4	3	5	5	3	3	3	4	2	4	4	4	5	5	3	3	3	3	5	5	3	3	3
587	P603	Masculino	Solteiro(a)	Não me identifico	Classe baixa	Heterossexual	Atividades de Segurança da Informação (Eventos CTF)	3	2	2	2	2	5	2	3	5	4	2	2	2	2	2	5	2	3	5	3	2	2	3	2	3	5	2	3	5	5	1	5	2	3	5	4
588	P604	Feminino	União estável	Indígena	Classe média baixa	Heterossexual	Cursos	4	4	3	4	3	4	3	3	4	4	3	2	3	3	4	4	3	3	3	4	3	3	3	3	4	4	3	4	2	4	3	4	3	4	4	4
589	P605	Masculino	Casado(a)	Branco	Classe média baixa	Heterossexual	Atividades de Segurança da Informação (Eventos CTF)	2	2	3	3	3	3	2	1	1	4	4	3	2	4	3	3	3	2	1	5	2	2	2	3	3	3	3	1	1	3	3	3	3	1	1	5
590	P606	Masculino	Solteiro(a)	Pardo	Classe média	Heterossexual	Atividades de Segurança da Informação (Eventos CTF)	3	3	2	3	3	2	4	3	4	4	3	3	2	4	3	3	3	2	4	4	3	2	4	3	3	3	3	3	3	4	4	3	3	3	4	4
591	P607	Masculino	Solteiro(a)	Negro	Classe média	Heterossexual	Atividades de Segurança da Informação (Eventos CTF)	3	4	3	4	3	4	3	2	3	5	4	4	4	5	4	4	4	2	3	5	4	3	4	4	4	4	4	2	2	5	4	4	4	2	2	5
592	P608	Feminino	Solteiro(a)	Não me identifico	Classe média baixa	Heterossexual	Atividades de Segurança da Informação (Eventos CTF)	4	4	4	4	4	4	4	4	4	4	4	3	4	4	4	4	4	4	4	4	4	4	4	4	4	4	4	4	4	4	4	4	4	4	4	4
593	P609	Masculino	Solteiro(a)	Branco	Classe média	Heterossexual	Quaisquer atividade relacionadas ao Vetor Velocidade e Vetor Aceleração	3	5	2	4	4	3	5	2	3	4	4	3	2	3	4	4	4	2	3	4	3	3	4	3	4	4	4	2	3	5	4	5	4	3	4	4
594	P610	Feminino	Solteiro(a)	Branco	Classe média baixa	Heterossexual	Quaisquer atividade relacionadas ao Vetor Velocidade e Vetor Aceleração	4	3	5	4	4	3	4	3	3	5	4	1	4	5	5	2	4	3	5	5	5	3	5	5	4	5	4	3	5	5	3	5	4	2	4	5
595	P611	Masculino	Casado(a)	Branco	Classe média	Heterossexual	Compartilhamento de conhecimento	4	4	3	4	4	4	4	3	4	4	4	2	4	4	4	4	4	2	4	4	4	3	4	4	4	4	4	4	3	5	4	5	4	4	4	4
596	P612	Masculino	Solteiro(a)	Branco	Classe média	Bissexual	Quaisquer atividade relacionadas ao Vetor Velocidade e Vetor Aceleração	3	4	4	4	3	2	3	4	4	3	4	3	2	3	3	3	2	4	4	3	3	3	2	3	3	2	2	4	3	2	2	3	3	4	4	3
597	P613	Feminino	Solteiro(a)	Branco	Classe média	Bissexual	Quiz de literatura	5	2	2	2	3	2	4	4	3	1	2	3	3	3	2	3	2	1	2	2	2	2	2	2	3	3	2	1	2	3	3	3	4	3	3	1
598	P614	Masculino	União estável	Branco	Classe média	Heterossexual	Aula	4	4	3	4	3	5	4	3	2	4	4	4	3	4	4	3	4	2	3	4	4	3	4	3	4	4	4	2	2	4	3	4	3	3	2	4
599	P615	Masculino	Solteiro(a)	Branco	Classe média baixa	Heterossexual	Quaisquer atividade relacionadas ao Vetor Velocidade e Vetor Aceleração	5	4	3	2	3	2	4	4	3	4	4	3	2	3	3	4	3	4	3	4	3	2	2	3	4	4	3	4	3	4	3	4	3	5	4	5
600	P616	Feminino	Casado(a)	Amarelo	Classe média	Heterossexual	atividades da disciplina Gamificação na Plataforma Avance	4	4	4	4	4	4	4	3	3	5	4	3	3	5	4	4	4	3	4	4	4	4	4	4	4	4	4	3	2	4	5	5	4	3	3	5
601	P617	Feminino	Solteiro(a)	Pardo	Classe média alta	Heterossexual	Quaisquer atividade relacionadas ao Vetor Velocidade e Vetor Aceleração	4	3	3	3	4	2	4	2	2	4	4	2	3	3	4	3	3	2	1	5	3	3	3	4	4	4	4	2	1	5	3	4	3	2	2	4
602	P618	Masculino	Solteiro(a)	Branco	Classe média alta	Heterossexual	Aula de griit	5	5	5	5	5	5	5	5	1	3	5	1	5	5	5	5	5	1	1	5	1	5	5	5	5	5	5	5	5	5	5	5	5	5	1	5
603	P619	Masculino	Solteiro(a)	Branco	Classe média	Heterossexual	Atividades de Segurança da Informação (Eventos CTF)	5	4	3	3	4	4	3	3	2	4	4	3	3	4	4	3	3	2	2	4	2	3	4	3	4	4	4	4	2	4	4	4	3	4	2	5
604	P620	Masculino	Solteiro(a)	Branco	Classe média baixa	Heterossexual	Quaisquer atividade relacionadas ao Vetor Velocidade e Vetor Aceleração	4	3	4	4	2	5	3	3	4	2	4	4	3	3	3	4	3	3	3	3	4	3	4	3	3	4	3	3	4	4	3	5	4	3	4	4
605	P621	Feminino	Solteiro(a)	Branco	Classe média baixa	Prefiro não declarar	Quaisquer atividade relacionadas ao Vetor Velocidade e Vetor Aceleração	2	2	3	2	2	1	2	3	2	2	2	2	3	3	2	1	3	1	3	3	2	3	3	2	3	2	3	1	3	3	3	2	2	1	4	3
606	P622	Masculino	Solteiro(a)	Branco	Classe média baixa	Heterossexual	Atividades de Segurança da Informação (Eventos CTF)	3	4	3	4	3	3	4	4	4	4	4	3	4	4	4	4	4	4	4	4	4	4	3	4	4	4	4	4	4	4	3	4	4	4	4	4
607	P623	Masculino	Divorciado(a)	Branco	Classe média baixa	Heterossexual	Jogos online	5	4	4	5	4	2	3	4	5	4	4	4	4	5	4	5	4	5	3	4	4	4	4	4	4	4	5	4	3	3	4	5	5	4	5	5
608	P624	Feminino	Solteiro(a)	Branco	Classe média	Bissexual	Quaisquer atividade relacionadas ao Vetor Velocidade e Vetor Aceleração	3	3	2	3	2	2	3	3	4	3	3	2	2	3	3	2	2	2	3	3	3	3	3	2	3	3	2	3	3	3	3	3	3	4	3	3
609	P625	Masculino	Solteiro(a)	Branco	Classe média	Heterossexual	Programação	5	2	4	3	2	1	2	5	5	5	5	4	4	4	2	2	2	5	5	4	4	4	3	3	5	2	3	4	5	5	2	3	1	5	5	4
610	P626	Feminino	Solteiro(a)	Branco	Classe média	Heterossexual	Estudos	4	4	3	3	3	3	3	3	2	4	3	3	4	4	3	4	4	3	3	3	3	4	4	3	4	3	3	3	3	3	3	4	4	3	3	3
611	P627	Masculino	Divorciado(a)	Pardo	Classe média baixa	Heterossexual	Escotismo	5	4	3	4	4	3	4	4	2	5	4	4	3	4	3	4	4	3	3	4	4	3	4	4	4	4	4	4	3	5	3	4	4	3	2	4
612	P628	Masculino	Solteiro(a)	Branco	Classe média alta	Heterossexual	Quaisquer atividade relacionadas ao Vetor Velocidade e Vetor Aceleração	4	3	3	2	3	5	3	3	2	3	4	3	2	5	3	5	3	3	2	3	3	2	2	4	4	5	3	3	1	4	2	5	4	3	1	4
613	P629	Masculino	Solteiro(a)	Branco	Classe média baixa	Heterossexual	Quaisquer atividade relacionadas ao Vetor Velocidade e Vetor Aceleração	2	4	3	4	3	2	3	2	1	3	4	4	4	4	3	2	3	3	1	2	2	4	4	3	3	2	3	3	1	2	4	3	3	4	1	4
614	P630	Feminino	Solteiro(a)	Branco	Classe média baixa	Heterossexual	Quaisquer atividade relacionadas ao Vetor Velocidade e Vetor Aceleração	5	3	3	4	3	3	4	3	3	3	3	2	2	4	3	4	4	3	3	4	3	2	3	4	3	4	4	3	3	5	3	4	4	3	3	4
615	P631	Masculino	Solteiro(a)	Branco	Classe média	Heterossexual	Quaisquer atividade relacionadas ao Vetor Velocidade e Vetor Aceleração	2	4	3	5	4	4	5	4	3	3	4	3	3	5	4	5	5	4	2	3	4	3	4	5	4	4	5	4	2	4	5	4	5	4	3	4
616	P632	Masculino	Solteiro(a)	Branco	Classe média	Heterossexual	Jogatina de Super Mario Maker	4	3	3	4	4	3	3	3	4	4	3	4	3	3	4	3	3	3	3	3	3	3	4	3	4	3	3	4	4	3	4	4	4	4	4	4
617	P633	Feminino	União estável	Pardo	Classe média	Heterossexual	Atividade física - cross training	4	3	4	3	4	3	4	2	4	4	3	4	4	4	4	3	4	3	4	4	3	4	4	3	4	3	3	2	3	4	3	3	4	3	4	4
618	P634	Masculino	Solteiro(a)	Pardo	Classe média	Heterossexual	Quaisquer atividade relacionadas ao Vetor Velocidade e Vetor Aceleração	5	5	4	3	4	4	5	3	3	5	5	3	2	5	4	4	4	1	3	5	4	2	3	5	4	3	4	4	2	5	4	4	5	3	3	5
619	P635	Masculino	Solteiro(a)	Branco	Classe média	Heterossexual	Quaisquer atividade relacionadas ao Vetor Velocidade e Vetor Aceleração	4	5	4	3	5	3	4	2	3	5	4	1	1	4	5	2	3	1	5	5	4	2	3	3	4	3	4	2	2	5	4	3	4	4	5	4
620	P636	Masculino	Casado(a)	Pardo	Classe média baixa	Heterossexual	Aulas da Pós	4	3	3	4	5	3	4	2	3	4	4	3	3	5	4	3	4	3	3	4	4	3	3	5	4	4	4	2	3	5	5	3	4	2	3	5
621	P637	Masculino	Casado(a)	Pardo	Classe média	Heterossexual	Ministrar aulas	5	5	5	5	4	4	5	4	5	4	5	3	5	5	4	3	5	4	5	5	5	4	5	5	4	3	5	4	4	4	4	3	4	4	5	5
622	P638	Feminino	Solteiro(a)	Pardo	Classe média	Heterossexual	Quaisquer atividade relacionadas ao Vetor Velocidade e Vetor Aceleração	4	4	3	5	3	1	3	2	3	4	4	4	5	5	4	4	3	2	3	4	3	4	4	5	4	4	3	4	2	5	3	4	4	4	3	5
623	P639	Masculino	Solteiro(a)	Pardo	Classe média	Heterossexual	Quaisquer atividade relacionadas ao Vetor Velocidade e Vetor Aceleração	4	4	4	4	3	2	4	3	2	3	4	4	3	4	4	2	4	2	3	4	4	3	3	4	4	3	3	2	2	5	4	4	3	2	2	4
624	P640	Masculino	Solteiro(a)	Branco	Classe média	Heterossexual	Atividades de Segurança da Informação (Eventos CTF)	4	4	3	4	3	3	4	5	4	4	4	4	3	4	4	3	3	4	4	3	4	3	4	4	4	4	4	5	3	4	3	3	3	5	4	4
625	P641	Feminino	Solteiro(a)	Pardo	Classe média baixa	Heterossexual	Atividade	4	3	3	4	4	4	4	3	4	5	4	3	3	4	4	4	4	1	3	5	3	2	4	4	4	4	4	3	1	5	4	3	4	3	2	4
626	P642	Masculino	Solteiro(a)	Negro	Classe média	Heterossexual	Palestra com dinâmicas	5	5	5	4	4	4	4	4	4	5	5	2	2	5	5	5	5	5	2	4	4	2	5	4	4	4	5	4	3	4	5	5	5	4	3	4
627	P643	Feminino	Solteiro(a)	Branco	Classe média	Heterossexual	Quaisquer atividade relacionadas ao Vetor Velocidade e Vetor Aceleração	3	3	3	3	3	3	3	4	3	3	4	3	4	3	4	3	3	3	3	3	3	3	3	2	3	3	3	2	3	3	4	4	4	3	3	3
628	P644	Masculino	Casado(a)	Branco	Classe média baixa	Heterossexual	Atividades de Segurança da Informação (Eventos CTF)	3	3	3	4	3	3	3	4	5	4	3	3	3	4	3	3	3	3	5	4	2	3	4	4	3	3	3	2	4	3	3	3	4	4	5	4
629	P645	Feminino	Solteiro(a)	Branco	Classe média	Prefiro não declarar	Quaisquer atividade relacionadas ao Vetor Velocidade e Vetor Aceleração	4	4	4	3	3	4	4	3	4	4	3	5	2	5	4	4	4	2	5	4	4	3	4	3	4	4	4	2	2	4	3	4	4	3	5	5
630	P646	Masculino	Solteiro(a)	Pardo	Classe média baixa	Heterossexual	Quaisquer atividade relacionadas ao Vetor Velocidade e Vetor Aceleração	4	4	3	5	4	3	4	5	3	4	4	3	4	5	5	3	4	5	4	5	4	3	4	5	4	3	4	5	5	5	4	3	4	5	3	4
631	P647	Masculino	Casado(a)	Branco	Classe média	Heterossexual	Atividades de Segurança da Informação (Eventos CTF)	4	4	4	4	4	4	3	5	5	5	4	2	3	4	4	5	4	5	5	5	3	3	4	4	4	5	4	5	5	5	3	5	4	5	5	5
632	P648	Masculino	Solteiro(a)	Branco	Classe média	Heterossexual	Jogos online	5	3	5	4	3	4	3	4	5	5	3	4	4	4	4	5	3	3	5	5	3	4	4	3	4	4	3	3	5	5	3	4	3	4	5	5
633	P649	Masculino	Solteiro(a)	Branco	Classe média alta	Heterossexual	Quaisquer atividade relacionadas ao Vetor Velocidade e Vetor Aceleração	3	3	1	2	4	2	5	1	5	4	4	3	3	2	5	5	3	5	4	3	3	3	2	2	5	5	4	1	3	3	2	5	4	2	4	4
634	P650	Masculino	Solteiro(a)	Branco	Classe média	Heterossexual	Atividades de Segurança da Informação (Eventos CTF)	3	5	3	4	5	4	4	2	2	4	3	3	3	4	4	4	3	2	3	4	3	3	3	3	4	4	3	2	2	4	4	4	4	2	3	5
635	P651	Masculino	Solteiro(a)	Branco	Classe média baixa	Heterossexual	Reuniões Pedagogicas ou de Desenvolvimento de Produtos.	4	4	4	4	4	3	3	3	4	4	4	3	3	4	4	3	3	3	4	3	4	3	3	3	3	3	3	3	4	3	3	4	4	3	4	3
636	P652	Feminino	União estável	Branco	Classe média	Bissexual	Atividades de Segurança da Informação (Eventos CTF)	3	3	3	4	3	2	3	5	3	4	3	3	3	4	3	2	3	3	3	3	3	3	4	4	4	3	3	4	3	5	3	2	3	5	3	3
637	P653	Masculino	Solteiro(a)	Branco	Classe média	Heterossexual	Apresentação em público	4	4	1	5	4	4	4	2	4	5	4	4	3	5	3	4	4	2	3	4	3	4	3	5	4	5	4	2	2	5	3	4	4	2	4	4
638	P654	Feminino	Solteiro(a)	Pardo	Classe média baixa	Homossexual	Atividades de Segurança da Informação (Eventos CTF)	4	3	3	4	4	2	3	1	5	5	3	2	2	4	3	4	4	2	5	5	2	2	4	4	3	4	4	1	3	5	4	4	5	1	5	5
639	P655	Feminino	Solteiro(a)	Pardo	Classe média baixa	Heterossexual	Quaisquer atividade relacionadas ao Vetor Velocidade e Vetor Aceleração	5	4	3	3	4	2	3	2	5	3	3	3	3	3	4	3	3	2	5	3	3	2	4	3	4	4	3	2	4	3	5	4	4	2	5	4
640	P656	Masculino	Solteiro(a)	Pardo	Classe média	Heterossexual	Aprendizado de novas tecnologias na minha área de atuação	4	4	4	5	4	2	4	4	4	4	4	1	3	4	4	3	4	3	4	3	4	3	4	4	4	4	4	3	3	3	4	4	4	5	3	4
641	P657	Masculino	Casado(a)	Pardo	Classe baixa	Heterossexual	Atividades de Segurança da Informação (Eventos CTF)	4	4	4	4	4	2	5	2	3	4	4	4	2	5	4	5	4	3	3	4	3	2	5	4	4	5	5	2	2	5	4	4	4	2	3	4
642	P658	Feminino	Solteiro(a)	Pardo	Classe média baixa	Bissexual	Desenhar	4	4	4	3	3	3	3	3	4	5	4	4	4	5	4	5	4	5	5	5	4	4	2	4	5	4	4	5	4	5	3	5	3	5	5	5
643	P659	Feminino	Solteiro(a)	Branco	Classe baixa	Heterossexual	Quaisquer atividade relacionadas ao Vetor Velocidade e Vetor Aceleração	4	4	2	1	4	3	1	3	2	1	3	2	2	4	2	4	3	3	3	2	2	1	5	2	2	3	3	2	5	2	1	2	3	2	5	2
644	P660	Feminino	Casado(a)	Branco	Classe média alta	Heterossexual	Ministrar aulas	5	4	4	4	5	4	4	2	3	5	4	4	4	4	4	4	4	2	4	4	3	3	4	5	5	4	4	2	3	4	4	4	4	3	3	4
645	P661	Masculino	Solteiro(a)	Branco	Classe média baixa	Heterossexual	Quaisquer atividade relacionadas ao Vetor Velocidade e Vetor Aceleração	4	5	2	3	2	3	4	4	2	5	5	3	2	3	3	3	4	2	4	5	3	3	3	4	4	5	4	4	3	5	4	5	3	5	4	5
646	P662	Masculino	Solteiro(a)	Negro	Classe média baixa	Heterossexual	Atividades de Segurança da Informação (Eventos CTF)	3	4	2	4	4	4	4	3	4	5	3	3	3	4	4	4	4	2	4	5	3	3	4	4	4	4	4	3	4	5	4	5	5	3	4	5
647	P663	Masculino	União estável	Branco	Classe média	Heterossexual	Atividades de Segurança da Informação (Eventos CTF)	5	3	3	5	3	3	4	3	4	3	3	4	3	3	3	3	3	3	3	3	3	3	4	3	3	3	3	3	4	3	3	3	4	4	4	3
648	P664	Masculino	Solteiro(a)	Negro	Classe baixa	Bissexual	Atividades de Segurança da Informação (Eventos CTF)	2	3	2	4	1	4	3	2	5	5	2	2	2	5	2	3	2	2	4	4	2	1	2	2	1	4	1	2	4	4	1	4	3	3	5	4
649	P665	Feminino	Solteiro(a)	Branco	Classe média baixa	Bissexual	uma peça jurídica	4	4	3	3	4	3	3	3	4	4	4	2	3	4	4	3	3	3	4	4	4	3	4	3	4	3	3	3	3	4	3	3	3	3	4	4
650	P666	Masculino	União estável	Branco	Classe média	Homossexual	Criar um curso novo.	5	5	3	4	4	3	3	4	5	5	5	3	3	4	4	3	4	3	5	4	4	4	4	4	4	3	3	4	5	4	5	3	4	4	5	4
651	P667	Masculino	União estável	Pardo	Classe média baixa	Bissexual	Aula	4	3	3	3	4	2	3	2	4	4	3	4	3	3	3	2	3	2	4	4	3	3	4	3	3	3	3	2	4	4	4	3	3	3	4	4
652	P668	Masculino	Solteiro(a)	Branco	Classe média baixa	Heterossexual	Atividades de Segurança da Informação (Eventos CTF)	4	3	3	5	2	5	3	4	4	4	4	3	3	4	3	4	3	2	4	3	3	3	4	3	4	5	5	4	2	3	2	5	4	3	4	4
653	P669	Masculino	Casado(a)	Pardo	Classe média	Heterossexual	SARA NOSSA TERRA	5	5	3	5	5	2	5	4	5	5	5	4	3	5	5	3	5	5	4	5	4	1	5	5	3	4	5	5	1	5	5	3	3	5	4	5
654	P670	Feminino	Casado(a)	Branco	Classe média	Heterossexual	Eventos políticos	4	3	3	4	4	5	5	4	5	3	3	4	4	5	4	5	4	3	5	4	3	3	5	4	4	4	4	4	2	4	4	5	5	5	2	4
655	P671	Feminino	Casado(a)	Branco	Classe média baixa	Heterossexual	Aulas ou palestras	4	4	3	4	3	4	4	3	4	4	3	4	4	4	4	4	3	3	4	4	3	3	3	3	4	4	3	3	4	4	3	4	3	3	5	4
656	P672	Masculino	Casado(a)	Amarelo	Classe média	Homossexual	Atividades de Segurança da Informação (Eventos CTF)	1	5	3	4	3	4	4	3	4	3	3	3	3	3	4	2	2	3	3	3	3	2	4	3	4	2	3	4	3	3	3	2	4	3	3	4
657	P673	Masculino	Solteiro(a)	Branco	Classe média	Heterossexual	Atividades de Segurança da Informação (Eventos CTF)	5	3	2	5	4	1	4	1	5	5	4	3	3	5	4	3	3	1	4	5	3	2	4	5	4	4	3	1	4	5	4	4	4	2	5	5
658	P674	Feminino	Solteiro(a)	Amarelo	Classe média	Heterossexual	Quaisquer atividade relacionadas ao Vetor Velocidade e Vetor Aceleração	3	4	4	3	3	3	3	3	4	4	3	2	2	2	2	3	2	3	4	4	3	3	2	2	2	3	3	3	4	4	3	4	4	3	4	5
659	P675	Masculino	Solteiro(a)	Branco	Classe baixa	Heterossexual	Atividade Física	4	5	4	5	5	4	4	4	4	4	4	4	4	5	5	4	4	4	4	4	4	4	4	5	4	4	4	4	4	4	5	4	5	4	3	4
660	P676	Masculino	Solteiro(a)	Pardo	Classe média baixa	Heterossexual	Atividades de Segurança da Informação (Eventos CTF)	3	3	3	3	3	3	3	3	3	3	3	1	3	3	3	3	3	3	3	3	3	3	3	3	3	3	3	3	3	3	3	3	3	3	3	3
661	P677	Masculino	Solteiro(a)	Branco	Classe média	Bissexual	Jogar videogame	4	4	3	4	4	4	5	4	4	4	4	3	3	4	4	4	4	4	4	4	4	3	4	4	5	4	4	4	4	5	5	4	4	4	4	4
662	P678	Masculino	Solteiro(a)	Branco	Classe média	Heterossexual	Atividades de Segurança da Informação (Eventos CTF)	3	3	3	3	3	3	3	3	3	3	3	3	3	3	3	3	4	2	2	4	4	2	3	3	4	4	2	3	3	2	3	4	3	3	3	3
663	P680	Masculino	Solteiro(a)	Indígena	Classe alta	Heterossexual	Atividades de Segurança da Informação (Eventos CTF)	1	5	4	2	1	2	1	2	4	2	1	3	2	1	2	1	2	4	2	4	2	1	4	2	4	2	4	2	1	2	4	2	3	3	2	3
664	P681	Feminino	Solteiro(a)	Branco	Classe média alta	Prefiro não declarar	Quaisquer atividade relacionadas ao Vetor Velocidade e Vetor Aceleração	4	3	4	3	3	2	3	3	3	3	4	3	4	2	3	2	3	2	3	3	4	3	3	2	4	3	2	2	3	3	3	2	3	2	3	3
665	P682	Masculino	Solteiro(a)	Pardo	Classe média	Heterossexual	Quaisquer atividade relacionadas ao Vetor Velocidade e Vetor Aceleração	4	4	4	3	3	3	3	2	3	3	4	5	4	3	3	3	3	2	3	3	4	4	3	3	4	3	3	2	2	4	3	3	3	2	4	3
666	P683	Masculino	Solteiro(a)	Branco	Classe alta	Heterossexual	Curso de pós-graduação gamificado	1	4	2	5	4	3	4	3	3	4	4	3	3	5	4	4	4	2	3	4	4	3	3	5	5	4	4	3	2	4	4	4	4	3	2	5
667	P684	Masculino	Solteiro(a)	Negro	Classe baixa	Heterossexual	Atividades de Segurança da Informação (Eventos CTF)	5	5	5	5	5	5	5	5	5	5	5	5	5	5	5	5	5	5	5	5	5	5	5	5	5	5	5	5	5	5	5	5	5	5	5	5
668	P685	Feminino	Casado(a)	Pardo	Classe média baixa	Heterossexual	Ministrando uma Oficina de Design thinking	5	5	4	5	5	2	4	5	5	5	5	3	4	5	5	5	5	1	5	5	5	3	5	5	5	5	5	1	5	5	4	5	5	5	5	5
669	P686	Feminino	Solteiro(a)	Pardo	Classe média alta	Heterossexual	Escrita de artigo científico	4	4	2	3	4	3	3	2	3	4	4	2	2	4	4	3	3	2	3	3	4	2	3	4	4	3	3	2	3	4	4	2	3	2	4	3
670	P687	Masculino	Solteiro(a)	Branco	Classe média alta	Heterossexual	Esportes	4	4	4	5	4	4	4	4	4	4	4	5	4	4	4	3	4	2	4	4	4	4	5	4	4	4	4	4	4	5	3	3	4	4	3	4
671	P688	Masculino	Solteiro(a)	Pardo	Classe média	Heterossexual	Quaisquer atividade relacionadas ao Vetor Velocidade e Vetor Aceleração	3	3	3	4	5	5	4	2	4	3	4	3	3	4	5	5	4	3	3	4	3	3	3	5	3	5	4	5	4	5	5	5	5	5	4	4
672	P689	Masculino	Solteiro(a)	Branco	Classe baixa	Heterossexual	Quaisquer atividade relacionadas ao Vetor Velocidade e Vetor Aceleração	4	4	2	3	4	3	4	3	5	4	4	2	1	3	4	5	4	4	3	5	3	1	3	3	4	5	5	4	3	5	3	5	4	3	4	3
673	P690	Masculino	União estável	Não me identifico	Classe média baixa	Heterossexual	Jogos de RPG de mesa como narrador	5	4	4	4	4	4	4	3	4	5	4	3	4	4	5	4	4	3	4	4	4	3	4	4	5	4	4	4	3	5	4	5	4	4	4	4
674	P691	Masculino	Solteiro(a)	Branco	Classe média	Heterossexual	Atividades de Segurança da Informação (Eventos CTF)	3	3	3	3	3	3	3	3	3	3	3	3	3	3	3	3	2	3	3	3	3	3	3	3	3	3	3	3	3	3	3	3	3	3	3	3
675	P692	Masculino	Solteiro(a)	Branco	Classe média baixa	Heterossexual	Quaisquer atividade relacionadas ao Vetor Velocidade e Vetor Aceleração	3	3	2	3	4	4	3	3	3	3	4	5	4	4	4	4	4	2	3	4	4	2	4	4	4	4	3	3	2	4	4	4	3	2	2	4
676	P693	Masculino	Solteiro(a)	Pardo	Classe média baixa	Heterossexual	Atividades de Segurança da Informação (Eventos CTF)	4	5	3	5	2	3	5	5	3	5	4	1	1	5	1	5	5	1	3	5	4	1	4	5	1	5	5	1	3	5	1	4	5	5	3	4
677	P694	Masculino	Solteiro(a)	Branco	Classe média baixa	Heterossexual	Atividades de Segurança da Informação (Eventos CTF)	3	3	3	3	3	3	3	4	2	4	3	3	2	4	3	3	4	1	3	5	3	2	3	3	3	4	4	3	2	4	3	3	4	2	3	5
678	P695	Feminino	Solteiro(a)	Negro	Classe média baixa	Heterossexual	Jogos	3	4	4	3	3	4	4	4	3	4	4	2	3	4	3	3	3	3	3	4	3	3	4	4	4	3	4	4	3	4	3	3	3	4	4	4
679	P696	Feminino	Casado(a)	Pardo	Classe média baixa	Heterossexual	Webconferência	4	4	3	4	4	4	4	3	3	4	4	3	3	4	4	4	4	3	3	4	4	3	3	4	4	4	4	3	3	4	4	4	4	4	3	4
680	P697	Feminino	Solteiro(a)	Não me identifico	Classe média	Heterossexual	Atividades de Segurança da Informação (Eventos CTF)	1	4	3	3	3	4	2	1	1	4	1	3	3	3	4	4	5	5	5	5	4	3	3	5	4	4	2	4	4	5	3	2	4	2	2	4
681	P698	Feminino	Casado(a)	Branco	Classe média	Heterossexual	Aulas da Pós-graduação	5	3	3	4	4	4	4	1	5	4	4	3	4	4	4	4	3	1	5	4	4	4	4	3	4	4	4	1	5	4	4	4	4	5	5	4
